# Supplementary material for: Identification of biological correlates associated with respiratory failure in COVID-19
Source: BMC Med Genomics. 2020 Dec 11;13:186. doi: 10.1186/s12920-020-00839-1 (PMC7729705; doi:10.1186/s12920-020-00839-1)
Supplement: Supplementary file 1 — Additional file 1. 144 genes identified based on the proximity of 708 candidate SNPs. [file 12920_2020_839_MOESM1_ESM.xlsx]

## Sheet: SNPs
chr	pos	p
3	45834967	1.15e-10
3	45848457	1.92e-10
3	45838989	2.31e-10
3	45848429	2.49e-10
3	45867022	2.6e-10
3	45830416	2.62e-10
3	45823240	2.78e-10
3	45821460	2.94e-10
3	45859597	2.94e-10
3	45820440	2.96e-10
3	45847198	3.14e-10
3	45825948	3.37e-10
3	45858159	3.46e-10
3	45818159	3.74e-10
3	45866624	3.78e-10
3	45867532	4.81e-10
3	45859142	6.76e-10
3	45801947	7.45e-10
3	45801823	9.12e-10
3	45807268	1.08e-09
3	45801750	1.11e-09
3	45805277	1.19e-09
3	45802706	1.44e-09
3	45868152	1.76e-09
3	45868036	2.27e-09
3	45809291	1.55e-08
3	45800446	1.73e-08
9	133263862	4.95e-08
9	133266804	5.29e-08
9	133267800	5.29e-08
9	133267708	5.32e-08
9	133266942	5.33e-08
9	133269706	5.39e-08
9	133267707	6.16e-08
9	133261662	7.63e-08
9	133261703	8.14e-08
9	133269828	8.52e-08
9	133266790	9.08e-08
9	133267960	9.58e-08
9	133257521	9.93e-08
9	133269582	1.01e-07
9	133270061	1.02e-07
9	133269548	1.02e-07
9	133270497	1.02e-07
9	133270074	1.04e-07
9	133269015	1.05e-07
9	133269461	1.05e-07
9	133268896	1.06e-07
9	133268872	1.07e-07
9	133268897	1.07e-07
9	133268885	1.07e-07
9	133268030	1.08e-07
9	133270615	1.12e-07
9	133271745	1.13e-07
18	3724602	1.13e-07
9	133270647	1.17e-07
9	133270565	1.17e-07
9	133270797	1.21e-07
9	133271249	1.26e-07
9	133271001	1.36e-07
9	133270637	1.43e-07
9	133271018	1.57e-07
9	133273680	1.64e-07
9	133273682	1.74e-07
9	133272585	2.41e-07
9	133274084	2.44e-07
3	45875294	3e-07
9	133273813	3.21e-07
3	45887277	3.57e-07
3	45873093	3.75e-07
3	45876723	4.11e-07
3	45878806	4.35e-07
3	45890915	4.73e-07
3	45898310	5.41e-07
3	45897524	5.52e-07
3	45903640	5.65e-07
9	133272816	6.32e-07
3	45905526	6.47e-07
3	45889304	6.85e-07
12	62070198	6.89e-07
9	133272287	7.87e-07
9	133272620	7.89e-07
9	133272138	7.97e-07
9	133272408	7.97e-07
3	45804256	8.78e-07
9	133279871	8.79e-07
9	133272953	8.96e-07
9	133272994	9.02e-07
9	133273232	9.06e-07
9	133273233	9.06e-07
12	62065731	9.45e-07
3	46010416	9.49e-07
3	46010771	1.03e-06
3	46011308	1.04e-06
3	46014670	1.06e-06
3	45805749	1.06e-06
3	46012664	1.07e-06
3	46013758	1.08e-06
3	46014417	1.08e-06
2	15584186	1.12e-06
3	46010282	1.28e-06
3	46010210	1.29e-06
12	62074403	1.3e-06
3	46014224	1.38e-06
3	46014681	1.42e-06
3	46012476	1.43e-06
2	15586997	1.46e-06
12	62078790	1.51e-06
14	31953540	1.52e-06
12	62075677	1.58e-06
12	62072981	1.58e-06
12	62077116	1.58e-06
12	62072129	1.59e-06
3	46023126	1.62e-06
3	46015419	1.67e-06
3	46024271	1.67e-06
3	46024471	1.67e-06
2	15586369	1.68e-06
3	46021837	1.68e-06
3	46022261	1.68e-06
3	46016375	1.69e-06
3	46017992	1.69e-06
3	46019812	1.69e-06
3	46020348	1.69e-06
3	46020505	1.69e-06
3	46012089	1.71e-06
2	15589921	1.74e-06
3	45993605	1.74e-06
12	62077677	1.75e-06
3	46031138	1.76e-06
3	46026981	1.76e-06
3	46028081	1.77e-06
3	46028845	1.77e-06
3	46028861	1.77e-06
3	46032431	1.77e-06
3	46029835	1.78e-06
3	46030271	1.78e-06
3	46031276	1.78e-06
3	46031347	1.78e-06
3	46030376	1.79e-06
3	46008335	1.79e-06
3	46031822	1.8e-06
3	46033219	1.8e-06
3	46033366	1.8e-06
3	46033598	1.8e-06
9	133271182	1.86e-06
18	3725189	1.91e-06
3	46000345	1.94e-06
3	46035840	1.96e-06
3	46004967	1.96e-06
3	45997568	2.01e-06
3	45995029	2.03e-06
3	45998376	2.04e-06
3	46006166	2.1e-06
12	62037992	2.1e-06
3	45987606	2.13e-06
3	45983037	2.16e-06
3	45981341	2.18e-06
3	45983556	2.19e-06
3	45912847	2.24e-06
2	15627828	2.25e-06
12	62042165	2.32e-06
3	45994895	2.49e-06
3	46017757	2.51e-06
3	45973053	2.52e-06
3	45972340	2.55e-06
3	46019726	2.7e-06
3	45970883	2.76e-06
3	46017416	2.77e-06
3	45976852	2.81e-06
3	45929452	2.82e-06
3	46031212	2.83e-06
3	46026015	2.83e-06
3	46027343	2.83e-06
12	62028786	2.84e-06
2	15629483	2.85e-06
3	46029589	2.87e-06
3	45970899	2.88e-06
3	45970787	2.88e-06
3	46031027	2.89e-06
3	45932600	2.94e-06
3	46008272	2.95e-06
3	45967995	2.97e-06
3	45966331	3.01e-06
3	45966595	3.01e-06
3	45928899	3.07e-06
3	45935170	3.09e-06
3	46039814	3.13e-06
3	46046500	3.13e-06
3	45926308	3.16e-06
3	46023134	3.19e-06
14	31953140	3.19e-06
3	45926551	3.24e-06
3	45933951	3.29e-06
3	45919154	3.36e-06
3	45919208	3.36e-06
2	15658661	3.48e-06
12	62044016	3.5e-06
3	46060681	3.57e-06
11	5670244	3.62e-06
2	15618674	3.66e-06
2	15659856	3.76e-06
3	46069721	3.8e-06
3	45936318	3.82e-06
16	82304801	3.86e-06
2	15633880	3.98e-06
16	74902133	4.01e-06
6	20314488	4.09e-06
3	46040989	4.12e-06
3	46066006	4.13e-06
19	17812745	4.24e-06
3	46055306	4.25e-06
3	46057034	4.25e-06
3	46059974	4.25e-06
3	46058646	4.26e-06
3	46057662	4.27e-06
3	46058999	4.29e-06
2	15642467	4.3e-06
2	15643012	4.3e-06
3	45921111	4.3e-06
2	15650052	4.31e-06
3	46062188	4.31e-06
16	82357915	4.31e-06
3	46075604	4.36e-06
3	45971050	4.38e-06
2	15642631	4.43e-06
3	46082926	4.47e-06
1	88527468	4.49e-06
2	15649857	4.51e-06
2	15662227	4.51e-06
3	46094198	4.51e-06
3	46053612	4.52e-06
3	45974077	4.52e-06
3	46052571	4.53e-06
3	45952153	4.55e-06
8	121836590	4.55e-06
3	46074518	4.57e-06
3	46087050	4.58e-06
3	46076468	4.6e-06
3	46087221	4.6e-06
3	45956014	4.61e-06
3	46094946	4.61e-06
3	45939679	4.61e-06
3	46079025	4.61e-06
3	46086065	4.61e-06
3	46087217	4.63e-06
3	46054551	4.63e-06
2	15650440	4.64e-06
3	45962004	4.64e-06
6	23379132	4.64e-06
3	46081563	4.66e-06
3	45941984	4.66e-06
2	15624494	4.72e-06
2	15624914	4.72e-06
3	46081551	4.72e-06
3	45974441	4.75e-06
3	45961471	4.76e-06
2	15652990	4.79e-06
2	15639565	4.79e-06
2	15653780	4.8e-06
3	45959236	4.8e-06
3	45969944	4.81e-06
3	45957717	4.82e-06
3	45956566	4.84e-06
3	45959378	4.84e-06
3	45959875	4.84e-06
6	20314659	4.86e-06
3	46103489	4.89e-06
7	158227455	4.89e-06
3	45943855	4.91e-06
3	46104822	4.91e-06
8	121816361	4.91e-06
3	45968515	4.92e-06
2	15650454	4.93e-06
3	46100972	4.93e-06
3	46081694	4.94e-06
3	46097350	4.95e-06
3	46101695	4.95e-06
3	46106012	4.96e-06
3	46112780	4.96e-06
7	158224085	4.96e-06
3	46112965	4.99e-06
3	45965996	5.02e-06
3	45966333	5.02e-06
2	15638176	5.04e-06
3	45964747	5.04e-06
7	158230897	5.05e-06
3	45964849	5.09e-06
3	46089733	5.19e-06
16	82362090	5.2e-06
19	4717660	5.2e-06
16	82361879	5.26e-06
16	82361925	5.26e-06
16	82361591	5.26e-06
16	82361827	5.26e-06
7	158229411	5.36e-06
3	46098581	5.37e-06
16	82359844	5.37e-06
3	46096963	5.42e-06
7	158227595	5.48e-06
7	158227601	5.48e-06
2	15648378	5.51e-06
2	15651223	5.52e-06
3	46096615	5.55e-06
7	158227592	5.55e-06
2	15647733	5.58e-06
2	15649443	5.6e-06
3	45910155	5.62e-06
6	90301105	5.72e-06
2	15657078	5.82e-06
7	158232334	5.93e-06
3	45896341	5.95e-06
3	45918928	5.98e-06
3	45964777	6.01e-06
2	15646936	6.02e-06
7	158231123	6.03e-06
2	15623936	6.05e-06
2	15657801	6.11e-06
2	15664332	6.15e-06
2	15650056	6.19e-06
2	15664270	6.28e-06
2	15608527	6.31e-06
2	15612803	6.37e-06
16	82300761	6.49e-06
2	15618488	6.62e-06
7	158215231	6.62e-06
2	15609200	6.74e-06
2	15653525	6.74e-06
8	121806381	6.79e-06
3	45869378	6.8e-06
2	15615498	6.85e-06
2	15621842	6.91e-06
2	15625227	6.94e-06
3	46066109	6.99e-06
7	158222765	6.99e-06
7	158232429	7e-06
8	121836324	7e-06
8	121835753	7.04e-06
2	15660317	7.08e-06
3	150088196	7.17e-06
19	5518481	7.29e-06
3	46100352	7.3e-06
3	45884551	7.34e-06
17	10473241	7.49e-06
2	15651602	7.55e-06
1	88538133	7.57e-06
2	15656558	7.61e-06
2	15652384	7.64e-06
3	45962045	7.76e-06
16	82362492	7.79e-06
3	45948429	7.85e-06
19	27466410	7.91e-06
3	45959735	8.02e-06
7	158232636	8.02e-06
3	45955771	8.04e-06
3	45960228	8.04e-06
3	45955009	8.07e-06
2	15613155	8.11e-06
3	45954256	8.11e-06
8	125940223	8.11e-06
3	45948381	8.32e-06
2	15606096	8.49e-06
8	121845942	8.5e-06
2	15610007	8.51e-06
2	15604860	8.59e-06
2	15652485	8.6e-06
2	15653095	8.61e-06
7	158211289	8.62e-06
2	15660004	8.76e-06
2	15663516	8.81e-06
2	15663460	8.88e-06
3	45952713	8.94e-06
18	25044743	8.94e-06
2	15660442	8.96e-06
2	15660597	9.01e-06
16	82345150	9.29e-06
2	15652128	9.38e-06
2	15654931	9.44e-06
2	15596573	9.48e-06
2	15654550	9.52e-06
2	15595524	9.54e-06
4	179423719	9.6e-06
7	123366673	9.63e-06
2	15654457	9.7e-06
2	15593845	9.73e-06
4	179425171	9.77e-06
16	82349157	9.77e-06
16	82357716	9.84e-06
4	179425076	9.87e-06
2	15612715	1e-05
2	15655655	1.01e-05
7	158234735	1.01e-05
8	121819908	1.02e-05
2	15612908	1.05e-05
3	45895453	1.05e-05
11	5667340	1.05e-05
3	46129405	1.06e-05
2	15594674	1.07e-05
4	179422945	1.07e-05
4	179421514	1.07e-05
8	121828025	1.07e-05
2	15663000	1.09e-05
5	169296434	1.09e-05
3	45886267	1.1e-05
2	15650572	1.11e-05
18	79959066	1.11e-05
3	46066793	1.14e-05
8	121814102	1.14e-05
4	23112333	1.15e-05
11	87850453	1.15e-05
3	46066908	1.16e-05
4	179418163	1.16e-05
8	121848266	1.16e-05
3	56344235	1.17e-05
2	15653088	1.18e-05
8	121845403	1.18e-05
9	133372523	1.18e-05
9	133279294	1.18e-05
3	46008273	1.19e-05
9	133370796	1.19e-05
3	46127548	1.2e-05
4	179418649	1.22e-05
8	121843820	1.22e-05
16	82347941	1.23e-05
17	17431069	1.23e-05
3	131358333	1.24e-05
4	179420566	1.24e-05
4	179426211	1.26e-05
16	82349536	1.27e-05
4	179425993	1.28e-05
5	169254103	1.33e-05
15	51814104	1.33e-05
16	82351174	1.34e-05
2	15582959	1.35e-05
7	158222570	1.35e-05
16	82353392	1.35e-05
1	232847833	1.36e-05
3	139788126	1.36e-05
9	133278724	1.36e-05
13	102594865	1.36e-05
4	179430676	1.39e-05
4	179420522	1.39e-05
6	144963580	1.43e-05
3	131319472	1.48e-05
9	133276354	1.49e-05
7	158226745	1.52e-05
4	179427191	1.53e-05
9	133278860	1.53e-05
3	131333727	1.54e-05
4	179426351	1.56e-05
9	133278431	1.56e-05
7	123370719	1.57e-05
16	82354117	1.59e-05
9	133443675	1.61e-05
16	74903673	1.67e-05
9	133274295	1.68e-05
3	131336691	1.73e-05
9	133274293	1.73e-05
4	16733042	1.74e-05
10	102527079	1.74e-05
19	56390251	1.78e-05
8	121827514	1.79e-05
16	74902638	1.79e-05
18	25058244	1.79e-05
12	62003602	1.8e-05
12	62004733	1.8e-05
8	121846235	1.83e-05
12	47305306	1.84e-05
11	5660137	1.86e-05
19	56408979	1.87e-05
16	82336164	1.89e-05
6	90286630	1.9e-05
6	90287050	1.9e-05
3	46131332	1.91e-05
3	46131580	1.92e-05
3	46131718	1.93e-05
16	82346401	1.93e-05
6	18553856	1.95e-05
8	121871642	1.97e-05
7	46981088	2.04e-05
11	5668271	2.07e-05
3	131338006	2.09e-05
3	131337400	2.12e-05
9	133402020	2.13e-05
19	56427683	2.13e-05
19	56392782	2.13e-05
3	46072724	2.14e-05
16	82333010	2.14e-05
16	82332951	2.14e-05
16	82358638	2.17e-05
16	82363598	2.17e-05
9	133274414	2.18e-05
13	113935750	2.19e-05
16	82334456	2.19e-05
3	46069589	2.21e-05
3	1375981	2.23e-05
9	133273983	2.24e-05
16	82335396	2.25e-05
2	8638145	2.26e-05
11	5668311	2.26e-05
3	45806727	2.28e-05
3	46070267	2.28e-05
9	133279427	2.3e-05
16	82332623	2.3e-05
19	56425228	2.31e-05
11	5668745	2.32e-05
4	16716341	2.35e-05
3	45875055	2.36e-05
6	20319872	2.36e-05
7	120895742	2.4e-05
16	82332392	2.41e-05
19	56425453	2.41e-05
19	4719431	2.41e-05
10	89623099	2.42e-05
19	4719473	2.42e-05
6	20320730	2.43e-05
16	82331002	2.43e-05
2	15652927	2.44e-05
2	159095198	2.46e-05
6	20320546	2.46e-05
8	121857881	2.46e-05
11	89457357	2.46e-05
4	179424800	2.49e-05
4	179425006	2.51e-05
16	74905191	2.52e-05
11	87771026	2.53e-05
12	47307824	2.53e-05
12	47307089	2.53e-05
17	69250354	2.55e-05
18	3716601	2.56e-05
20	3437902	2.56e-05
12	47302513	2.57e-05
4	179418688	2.58e-05
8	121861141	2.58e-05
12	47306947	2.61e-05
11	87817808	2.66e-05
12	62012573	2.67e-05
12	77494192	2.72e-05
6	90278153	2.73e-05
12	62010167	2.74e-05
11	5667915	2.76e-05
16	82357476	2.76e-05
18	79879585	2.76e-05
7	71937668	2.78e-05
11	5670508	2.79e-05
16	73146838	2.84e-05
18	76804463	2.85e-05
5	28398251	2.87e-05
16	82363508	2.88e-05
3	46081841	2.89e-05
11	5662650	2.89e-05
6	144965232	2.91e-05
12	47307161	2.91e-05
3	131249337	2.93e-05
9	23354821	2.93e-05
3	131255896	2.97e-05
12	47302114	2.98e-05
16	78720790	3.01e-05
19	56433737	3.05e-05
19	4723658	3.05e-05
18	3717383	3.06e-05
2	8644983	3.07e-05
18	79876451	3.07e-05
6	144967768	3.09e-05
19	56421916	3.09e-05
6	20326128	3.11e-05
14	31953648	3.11e-05
3	116879465	3.14e-05
3	159999491	3.16e-05
12	47304477	3.16e-05
3	160000697	3.17e-05
6	20319954	3.21e-05
15	51749105	3.21e-05
7	46977118	3.22e-05
16	74903745	3.25e-05
18	79880207	3.25e-05
12	47303948	3.28e-05
6	20319792	3.31e-05
12	47303962	3.31e-05
16	74904185	3.31e-05
6	144968192	3.32e-05
9	133263362	3.34e-05
16	82310501	3.34e-05
6	20324974	3.36e-05
3	160000113	3.39e-05
1	177872760	3.41e-05
19	800188	3.42e-05
3	159999298	3.43e-05
22	27705783	3.43e-05
22	27705683	3.44e-05
22	27705774	3.44e-05
8	141211775	3.45e-05
5	170713184	3.49e-05
6	20323389	3.49e-05
21	42356573	3.57e-05
12	62001993	3.58e-05
12	47309884	3.58e-05
6	20323461	3.59e-05
16	82363370	3.6e-05
19	56417581	3.6e-05
5	71944311	3.62e-05
7	71941056	3.63e-05
15	67062481	3.63e-05
19	56420303	3.63e-05
19	56415421	3.63e-05
19	56415420	3.64e-05
7	46980060	3.68e-05
3	159996563	3.69e-05
18	3715807	3.71e-05
10	122648089	3.74e-05
6	20319303	3.75e-05
19	56416752	3.78e-05
17	47290705	3.83e-05
20	3450718	3.85e-05
1	88501406	3.86e-05
14	70880702	3.92e-05
6	20319082	3.96e-05
11	87850691	3.96e-05
22	27705391	3.96e-05
6	20318819	3.97e-05
19	56431206	3.97e-05
6	20318677	4.03e-05
13	93449892	4.06e-05
19	56430853	4.08e-05
19	56430650	4.09e-05
4	179454993	4.11e-05
16	78721453	4.12e-05
11	5658933	4.14e-05
19	56430360	4.14e-05
3	159998565	4.15e-05
3	159998234	4.17e-05
9	133266456	4.18e-05
4	179427229	4.19e-05
7	17832745	4.21e-05
19	56428202	4.24e-05
8	143478786	4.25e-05
6	20320532	4.26e-05
19	56472909	4.26e-05
8	22186811	4.27e-05
4	178591465	4.3e-05
19	56473006	4.31e-05
2	174779601	4.32e-05
12	19088183	4.32e-05
18	3722038	4.33e-05
16	82362956	4.34e-05
19	56474027	4.34e-05
16	73150912	4.36e-05
19	56433019	4.36e-05
7	158224786	4.38e-05
19	56472523	4.38e-05
7	30497258	4.39e-05
21	32146339	4.4e-05
11	5670379	4.41e-05
2	15668985	4.43e-05
20	3449438	4.43e-05
3	159998320	4.44e-05
3	159995206	4.45e-05
6	20318479	4.45e-05
12	47310870	4.48e-05
16	82309766	4.48e-05
21	32148664	4.48e-05
3	56337011	4.49e-05
13	67172436	4.49e-05
2	15668428	4.5e-05
18	40047191	4.51e-05
16	74908497	4.52e-05
8	121830402	4.53e-05
7	158223882	4.54e-05
19	56428384	4.55e-05
8	52820952	4.57e-05
6	20318432	4.58e-05
21	32149277	4.59e-05
3	160000481	4.61e-05
15	24957404	4.61e-05
22	42469004	4.61e-05
22	42469005	4.61e-05
16	74904646	4.64e-05
3	46042449	4.65e-05
7	71942446	4.65e-05
16	74904845	4.65e-05
21	32135334	4.65e-05
11	5662957	4.67e-05
15	51745655	4.68e-05
1	181793879	4.69e-05
6	20325816	4.69e-05
6	147875953	4.69e-05
8	121872818	4.69e-05
6	144953032	4.7e-05
3	159996308	4.71e-05
16	73163304	4.71e-05
8	143878518	4.72e-05
21	42352979	4.72e-05
6	43878244	4.75e-05
8	121809632	4.76e-05
8	11649995	4.76e-05
8	22192922	4.79e-05
21	32145734	4.79e-05
11	87777773	4.81e-05
20	59010295	4.87e-05
16	74903930	4.89e-05
4	179426303	4.9e-05
16	74904377	4.9e-05
16	74902646	4.91e-05
7	71951540	4.94e-05
11	5678820	4.94e-05
3	46132150	4.97e-05
3	159997015	4.98e-05
4	179449970	4.98e-05

## Sheet: Genes
ABCA10
ABCA5
ABO
ACTR1A
ADAMTS13
ATP5F1E
ATRN
AZU1
BACH2
BMP1
C10orf120
C13orf46
C20orf194
CACFD1
CACNA1E
CALN1
CCR9
CHN1
CHRNA1
CNTN6
CTSZ
CXCR6
DDX1
DENND3
DLGAP1
DMBT1
DPP9
EFCAB13
EPPK1
ERC2
FYCO1
GATA4
GGCT
GPC6
HSBP1L1
ID2
IL12A
ITGB3
KCNG2
KCNIP1
LDB2
LGI3
LYSMD2
LZTFL1
MAFA
MAP10
MED22
MED9
MISP
MN1
MYDGF
MYH1
MYH2
MYH4
MYHAS
NBAS
NEK11
NELFCD
NFAM1
NOD1
NOX4
NRBP2
NUDT16
NUDT16P1
OBP2B
PANK1
PCDH9
PCNX1
PHYHIP
PLEC
PLEKHA5
PLPPR3
PRELID3B
PRO1804
PRTN3
PTBP1
PTPRN2
PUF60
PWAR5
PWARSN
RASA3
REEP4
REXO4
RPL7A
RRP7A
SCG3
SERHL
SFTPC
SLC2A6
SLC45A4
SLC66A2
SLC6A20
SLIT3
SMAD3
SNHG14
SNORD107
SNORD108
SNORD149
SNORD24
SNORD36A
SNORD36B
SNORD36C
SNORD64
SNRPN
SNURF
SNX13
STKLD1
SUFU
SURF1
SURF2
SURF4
SURF6
TAFA2
TANC1
TFF1
TFF2
TFF3
THCAT158
TINCR
TMOD2
TMOD3
TMPRSS3
TPP2
TRIM22
TRIM34
TRIM5
TRIM6
TSPAN12
TUBB1
TXNL4A
UBASH3A
WDR59
WWOX
XCR1
ZC3H3
ZFHX3
ZNF236
ZNF471
ZNF521
ZNF542P
ZNF582
ZNF583
ZNF667
ZSCAN5A
