# Supplementary material for: Identification of biological correlates associated with respiratory failure in COVID-19
Source: BMC Med Genomics. 2020 Dec 11;13:186. doi: 10.1186/s12920-020-00839-1 (PMC7729705; doi:10.1186/s12920-020-00839-1)
Supplement: Supplementary file 3 — Additional file 3. For 708 candidate SNPs, eQTL information obtained from GTEx V8 for 6 tissues, including the aorta, coronary artery, skeletal muscle, lung, and atrial appendage and left ventricle in the heart. [file 12920_2020_839_MOESM3_ESM.xlsx]

## Sheet: Lung
chr	pos	gene_id	gene_name	tss_distance	ma_samples	ma_count	maf	pval_nominal	slope	slope_se	pval_nominal_threshold	min_pval_nominal	pval_beta
2	15584186	ENSG00000079785.14	DDX1	-6992	177	196	0.190291	2.60375e-06	-0.0932773	0.0195899	0.00010069	1.59275e-14	1.43067e-10
2	15586997	ENSG00000079785.14	DDX1	-4181	190	210	0.203883	1.67988e-06	-0.0930773	0.0191766	0.00010069	1.59275e-14	1.43067e-10
2	15586369	ENSG00000079785.14	DDX1	-4809	183	202	0.196117	1.65653e-06	-0.0943727	0.0194318	0.00010069	1.59275e-14	1.43067e-10
2	15627828	ENSG00000079785.14	DDX1	36650	135	148	0.143689	4.4446e-06	-0.0994502	0.0214012	0.00010069	1.59275e-14	1.43067e-10
2	15629483	ENSG00000079785.14	DDX1	38305	137	150	0.145631	6.43892e-06	-0.0977613	0.0214101	0.00010069	1.59275e-14	1.43067e-10
2	15618674	ENSG00000079785.14	DDX1	27496	135	148	0.143689	2.63969e-06	-0.102023	0.0214398	0.00010069	1.59275e-14	1.43067e-10
2	15659856	ENSG00000079785.14	DDX1	68678	156	170	0.165049	7.12275e-05	-0.0832322	0.0207566	0.00010069	1.59275e-14	1.43067e-10
2	15642467	ENSG00000079785.14	DDX1	51289	165	184	0.178641	7.72856e-07	-0.098601	0.0196668	0.00010069	1.59275e-14	1.43067e-10
2	15643012	ENSG00000079785.14	DDX1	51834	165	184	0.178641	7.72856e-07	-0.098601	0.0196668	0.00010069	1.59275e-14	1.43067e-10
2	15650052	ENSG00000079785.14	DDX1	58874	189	211	0.204854	3.19535e-06	-0.0889122	0.0188457	0.00010069	1.59275e-14	1.43067e-10
2	15642631	ENSG00000079785.14	DDX1	51453	173	192	0.186408	6.5851e-07	-0.097951	0.0194115	0.00010069	1.59275e-14	1.43067e-10
2	15649857	ENSG00000079785.14	DDX1	58679	186	207	0.200971	5.37528e-06	-0.0876684	0.019035	0.00010069	1.59275e-14	1.43067e-10
2	15650440	ENSG00000079785.14	DDX1	59262	186	208	0.201942	1.01546e-05	-0.0841971	0.0188565	0.00010069	1.59275e-14	1.43067e-10
2	15624494	ENSG00000079785.14	DDX1	33316	166	185	0.179612	4.68715e-07	-0.100244	0.0196004	0.00010069	1.59275e-14	1.43067e-10
2	15624914	ENSG00000079785.14	DDX1	33736	166	185	0.179612	4.68715e-07	-0.100244	0.0196004	0.00010069	1.59275e-14	1.43067e-10
2	15652990	ENSG00000079785.14	DDX1	61812	192	215	0.208738	7.08627e-07	-0.0934111	0.0185664	0.00010069	1.59275e-14	1.43067e-10
2	15653780	ENSG00000079785.14	DDX1	62602	191	214	0.207767	8.02577e-07	-0.0929599	0.0185701	0.00010069	1.59275e-14	1.43067e-10
2	15650454	ENSG00000079785.14	DDX1	59276	162	180	0.175097	1.8458e-06	-0.0963453	0.0199308	0.00010069	1.59275e-14	1.43067e-10
2	15638176	ENSG00000079785.14	DDX1	46998	165	184	0.178641	7.72856e-07	-0.098601	0.0196668	0.00010069	1.59275e-14	1.43067e-10
2	15648378	ENSG00000079785.14	DDX1	57200	164	183	0.17767	7.56678e-07	-0.0988091	0.0196914	0.00010069	1.59275e-14	1.43067e-10
2	15651223	ENSG00000079785.14	DDX1	60045	166	185	0.179612	2.09551e-07	-0.10339	0.0196065	0.00010069	1.59275e-14	1.43067e-10
2	15647733	ENSG00000079785.14	DDX1	56555	164	183	0.17767	7.56678e-07	-0.0988091	0.0196914	0.00010069	1.59275e-14	1.43067e-10
2	15649443	ENSG00000079785.14	DDX1	58265	168	187	0.181553	1.51479e-06	-0.0953022	0.0195482	0.00010069	1.59275e-14	1.43067e-10
2	15657078	ENSG00000079785.14	DDX1	65900	126	138	0.133981	7.91719e-06	-0.0978456	0.0216446	0.00010069	1.59275e-14	1.43067e-10
2	15646936	ENSG00000079785.14	DDX1	55758	175	194	0.18835	2.18746e-06	-0.0932444	0.0194327	0.00010069	1.59275e-14	1.43067e-10
2	15623936	ENSG00000079785.14	DDX1	32758	170	189	0.183495	2.9094e-07	-0.101291	0.0194454	0.00010069	1.59275e-14	1.43067e-10
2	15657801	ENSG00000079785.14	DDX1	66623	162	181	0.175728	1.28563e-05	-0.0867572	0.0196634	0.00010069	1.59275e-14	1.43067e-10
2	15650056	ENSG00000079785.14	DDX1	58878	164	183	0.17767	7.56678e-07	-0.0988091	0.0196914	0.00010069	1.59275e-14	1.43067e-10
2	15618488	ENSG00000079785.14	DDX1	27310	140	152	0.147573	6.18063e-07	-0.107824	0.0213141	0.00010069	1.59275e-14	1.43067e-10
2	15609200	ENSG00000079785.14	DDX1	18022	144	158	0.153398	2.83986e-06	-0.0994686	0.0209714	0.00010069	1.59275e-14	1.43067e-10
2	15653525	ENSG00000079785.14	DDX1	62347	164	183	0.17767	8.17326e-08	-0.106429	0.019513	0.00010069	1.59275e-14	1.43067e-10
2	15615498	ENSG00000079785.14	DDX1	24320	140	153	0.148544	1.27693e-06	-0.103982	0.0211747	0.00010069	1.59275e-14	1.43067e-10
2	15621842	ENSG00000079785.14	DDX1	30664	170	189	0.183495	2.9094e-07	-0.101291	0.0194454	0.00010069	1.59275e-14	1.43067e-10
2	15625227	ENSG00000079785.14	DDX1	34049	166	185	0.179612	4.68715e-07	-0.100244	0.0196004	0.00010069	1.59275e-14	1.43067e-10
2	15651602	ENSG00000079785.14	DDX1	60424	164	182	0.176699	3.69774e-07	-0.102722	0.0199013	0.00010069	1.59275e-14	1.43067e-10
2	15652384	ENSG00000079785.14	DDX1	61206	164	183	0.17767	4.9902e-07	-0.100763	0.0197503	0.00010069	1.59275e-14	1.43067e-10
2	15613155	ENSG00000079785.14	DDX1	21977	140	153	0.148544	1.27693e-06	-0.103982	0.0211747	0.00010069	1.59275e-14	1.43067e-10
2	15606096	ENSG00000079785.14	DDX1	14918	148	162	0.157282	1.82852e-06	-0.100393	0.0207596	0.00010069	1.59275e-14	1.43067e-10
2	15610007	ENSG00000079785.14	DDX1	18829	148	162	0.157282	1.82852e-06	-0.100393	0.0207596	0.00010069	1.59275e-14	1.43067e-10
2	15604860	ENSG00000079785.14	DDX1	13682	148	162	0.157282	1.82852e-06	-0.100393	0.0207596	0.00010069	1.59275e-14	1.43067e-10
2	15652485	ENSG00000079785.14	DDX1	61307	164	183	0.17767	4.9902e-07	-0.100763	0.0197503	0.00010069	1.59275e-14	1.43067e-10
2	15653095	ENSG00000079785.14	DDX1	61917	163	182	0.176699	1.15805e-07	-0.105627	0.0196047	0.00010069	1.59275e-14	1.43067e-10
2	15652128	ENSG00000079785.14	DDX1	60950	163	182	0.176699	3.68625e-07	-0.101989	0.0197568	0.00010069	1.59275e-14	1.43067e-10
2	15654931	ENSG00000079785.14	DDX1	63753	163	182	0.176699	1.29098e-07	-0.104877	0.019541	0.00010069	1.59275e-14	1.43067e-10
2	15596573	ENSG00000079785.14	DDX1	5395	169	188	0.182524	1.1291e-07	-0.104922	0.0194562	0.00010069	1.59275e-14	1.43067e-10
2	15654550	ENSG00000079785.14	DDX1	63372	163	182	0.177734	9.12926e-08	-0.106141	0.0195354	0.00010069	1.59275e-14	1.43067e-10
2	15595524	ENSG00000079785.14	DDX1	4346	177	197	0.191262	1.45826e-07	-0.102608	0.0192023	0.00010069	1.59275e-14	1.43067e-10
2	15654457	ENSG00000079785.14	DDX1	63279	163	182	0.177388	1.02633e-07	-0.105737	0.0195413	0.00010069	1.59275e-14	1.43067e-10
2	15593845	ENSG00000079785.14	DDX1	2667	169	188	0.182524	1.1291e-07	-0.104922	0.0194562	0.00010069	1.59275e-14	1.43067e-10
2	15655655	ENSG00000079785.14	DDX1	64477	163	181	0.175728	1.37892e-07	-0.105731	0.0197469	0.00010069	1.59275e-14	1.43067e-10
2	15612908	ENSG00000079785.14	DDX1	21730	140	153	0.148544	1.27693e-06	-0.103982	0.0211747	0.00010069	1.59275e-14	1.43067e-10
2	15594674	ENSG00000079785.14	DDX1	3496	177	197	0.191262	1.45826e-07	-0.102608	0.0192023	0.00010069	1.59275e-14	1.43067e-10
2	15650572	ENSG00000079785.14	DDX1	59394	190	212	0.205825	1.0024e-05	-0.0841315	0.0188296	0.00010069	1.59275e-14	1.43067e-10
2	15653088	ENSG00000079785.14	DDX1	61910	163	181	0.175728	1.2258e-07	-0.106556	0.0198171	0.00010069	1.59275e-14	1.43067e-10
2	15652927	ENSG00000079785.14	DDX1	61749	124	136	0.132039	1.4219e-06	-0.106692	0.0218255	0.00010069	1.59275e-14	1.43067e-10
3	46066793	ENSG00000172215.5	CXCR6	125860	123	138	0.133981	9.92737e-05	-0.207118	0.0527292	0.000165755	1.85494e-05	0.0381779
3	46066793	ENSG00000160791.13	CCR5	-304061	123	138	0.133981	0.00015797	-0.15705	0.041211	0.000232539	3.68257e-06	0.00766982
3	46066908	ENSG00000172215.5	CXCR6	125975	123	138	0.133981	9.92737e-05	-0.207118	0.0527292	0.000165755	1.85494e-05	0.0381779
3	46066908	ENSG00000160791.13	CCR5	-303946	123	138	0.133981	0.00015797	-0.15705	0.041211	0.000232539	3.68257e-06	0.00766982
3	46072724	ENSG00000172215.5	CXCR6	131791	123	138	0.133981	7.22123e-05	-0.211103	0.0526896	0.000165755	1.85494e-05	0.0381779
3	46072724	ENSG00000160791.13	CCR5	-298130	123	138	0.133981	0.000223514	-0.153463	0.0412382	0.000232539	3.68257e-06	0.00766982
3	46069589	ENSG00000172215.5	CXCR6	128656	124	139	0.134951	5.9999e-05	-0.21285	0.0525335	0.000165755	1.85494e-05	0.0381779
3	46069589	ENSG00000160791.13	CCR5	-301265	124	139	0.134951	0.000208373	-0.153796	0.0411262	0.000232539	3.68257e-06	0.00766982
3	46070267	ENSG00000172215.5	CXCR6	129334	123	138	0.133981	7.22123e-05	-0.211103	0.0526896	0.000165755	1.85494e-05	0.0381779
3	46070267	ENSG00000160791.13	CCR5	-300587	123	138	0.133981	0.000223514	-0.153463	0.0412382	0.000232539	3.68257e-06	0.00766982
3	46081841	ENSG00000160791.13	CCR5	-289013	141	156	0.151456	5.30763e-05	-0.157095	0.0384908	0.000232539	3.68257e-06	0.00766982
3	46042449	ENSG00000160791.13	CCR5	-328405	146	162	0.157282	6.82559e-05	-0.159712	0.0397261	0.000232539	3.68257e-06	0.00766982
8	143478786	ENSG00000255050.1	RP11-661A12.9	-94704	37	38	0.0368932	5.95237e-05	-0.403244	0.0994773	0.000129908	1.81453e-50	1.72599e-43
8	143478786	ENSG00000147813.15	NAPRT	-99571	37	38	0.0368932	3.90856e-07	-0.581362	0.112873	0.000117158	7.55345e-69	2.27021e-59
9	133263862	ENSG00000119440.8	LCN1P1	35271	341	414	0.401942	6.22041e-06	-0.228058	0.0498627	7.06661e-05	1.84655e-22	6.10313e-18
9	133263862	ENSG00000175164.13	ABO	-11352	341	414	0.401942	3.02722e-34	-0.394663	0.02966	7.10508e-05	1.83751e-40	1.27203e-34
9	133266804	ENSG00000119440.8	LCN1P1	38213	343	417	0.404854	5.28446e-06	-0.230277	0.0499586	7.06661e-05	1.84655e-22	6.10313e-18
9	133266804	ENSG00000175164.13	ABO	-8410	343	417	0.404854	5.79614e-34	-0.394113	0.0297707	7.10508e-05	1.83751e-40	1.27203e-34
9	133267800	ENSG00000119440.8	LCN1P1	39209	343	417	0.404854	5.28446e-06	-0.230277	0.0499586	7.06661e-05	1.84655e-22	6.10313e-18
9	133267800	ENSG00000175164.13	ABO	-7414	343	417	0.404854	5.79614e-34	-0.394113	0.0297707	7.10508e-05	1.83751e-40	1.27203e-34
9	133267708	ENSG00000119440.8	LCN1P1	39117	343	417	0.404854	5.28446e-06	-0.230277	0.0499586	7.06661e-05	1.84655e-22	6.10313e-18
9	133267708	ENSG00000175164.13	ABO	-7506	343	417	0.404854	5.79614e-34	-0.394113	0.0297707	7.10508e-05	1.83751e-40	1.27203e-34
9	133266942	ENSG00000119440.8	LCN1P1	38351	343	417	0.404854	5.28446e-06	-0.230277	0.0499586	7.06661e-05	1.84655e-22	6.10313e-18
9	133266942	ENSG00000175164.13	ABO	-8272	343	417	0.404854	5.79614e-34	-0.394113	0.0297707	7.10508e-05	1.83751e-40	1.27203e-34
9	133269706	ENSG00000119440.8	LCN1P1	41115	343	417	0.404854	5.28446e-06	-0.230277	0.0499586	7.06661e-05	1.84655e-22	6.10313e-18
9	133269706	ENSG00000175164.13	ABO	-5508	343	417	0.404854	5.79614e-34	-0.394113	0.0297707	7.10508e-05	1.83751e-40	1.27203e-34
9	133267707	ENSG00000119440.8	LCN1P1	39116	343	417	0.404854	5.28446e-06	-0.230277	0.0499586	7.06661e-05	1.84655e-22	6.10313e-18
9	133267707	ENSG00000175164.13	ABO	-7507	343	417	0.404854	5.79614e-34	-0.394113	0.0297707	7.10508e-05	1.83751e-40	1.27203e-34
9	133261662	ENSG00000119440.8	LCN1P1	33071	326	392	0.380583	2.11681e-05	-0.218246	0.050776	7.06661e-05	1.84655e-22	6.10313e-18
9	133261662	ENSG00000175164.13	ABO	-13552	326	392	0.380583	1.44543e-35	-0.407582	0.0299199	7.10508e-05	1.83751e-40	1.27203e-34
9	133261703	ENSG00000119440.8	LCN1P1	33112	325	388	0.376699	6.64389e-05	-0.205888	0.0511282	7.06661e-05	1.84655e-22	6.10313e-18
9	133261703	ENSG00000175164.13	ABO	-13511	325	388	0.376699	5.32205e-36	-0.41159	0.0299868	7.10508e-05	1.83751e-40	1.27203e-34
9	133269828	ENSG00000119440.8	LCN1P1	41237	332	398	0.386408	1.10133e-05	-0.227176	0.0510855	7.06661e-05	1.84655e-22	6.10313e-18
9	133269828	ENSG00000175164.13	ABO	-5386	332	398	0.386408	7.28674e-33	-0.396513	0.0305666	7.10508e-05	1.83751e-40	1.27203e-34
9	133266790	ENSG00000119440.8	LCN1P1	38199	330	396	0.384466	1.67443e-05	-0.222109	0.0510352	7.06661e-05	1.84655e-22	6.10313e-18
9	133266790	ENSG00000175164.13	ABO	-8424	330	396	0.384466	1.40753e-33	-0.399579	0.0303971	7.10508e-05	1.83751e-40	1.27203e-34
9	133267960	ENSG00000119440.8	LCN1P1	39369	330	396	0.384466	1.67443e-05	-0.222109	0.0510352	7.06661e-05	1.84655e-22	6.10313e-18
9	133267960	ENSG00000175164.13	ABO	-7254	330	396	0.384466	1.40753e-33	-0.399579	0.0303971	7.10508e-05	1.83751e-40	1.27203e-34
9	133257521	ENSG00000175164.13	ABO	-17693	316	380	0.368932	1.83751e-40	0.426436	0.02887	7.10508e-05	1.83751e-40	1.27203e-34
9	133269582	ENSG00000119440.8	LCN1P1	40991	330	396	0.384466	1.67443e-05	-0.222109	0.0510352	7.06661e-05	1.84655e-22	6.10313e-18
9	133269582	ENSG00000175164.13	ABO	-5632	330	396	0.384466	1.40753e-33	-0.399579	0.0303971	7.10508e-05	1.83751e-40	1.27203e-34
9	133270061	ENSG00000119440.8	LCN1P1	41470	330	396	0.384466	1.67443e-05	-0.222109	0.0510352	7.06661e-05	1.84655e-22	6.10313e-18
9	133270061	ENSG00000175164.13	ABO	-5153	330	396	0.384466	1.40753e-33	-0.399579	0.0303971	7.10508e-05	1.83751e-40	1.27203e-34
9	133269548	ENSG00000119440.8	LCN1P1	40957	330	396	0.384466	1.67443e-05	-0.222109	0.0510352	7.06661e-05	1.84655e-22	6.10313e-18
9	133269548	ENSG00000175164.13	ABO	-5666	330	396	0.384466	1.40753e-33	-0.399579	0.0303971	7.10508e-05	1.83751e-40	1.27203e-34
9	133270074	ENSG00000119440.8	LCN1P1	41483	329	395	0.383495	8.79341e-06	-0.228987	0.0509169	7.06661e-05	1.84655e-22	6.10313e-18
9	133270074	ENSG00000175164.13	ABO	-5140	329	395	0.383495	5.63607e-33	-0.395995	0.0304629	7.10508e-05	1.83751e-40	1.27203e-34
9	133269015	ENSG00000119440.8	LCN1P1	40424	330	396	0.384466	1.67443e-05	-0.222109	0.0510352	7.06661e-05	1.84655e-22	6.10313e-18
9	133269015	ENSG00000175164.13	ABO	-6199	330	396	0.384466	1.40753e-33	-0.399579	0.0303971	7.10508e-05	1.83751e-40	1.27203e-34
9	133269461	ENSG00000119440.8	LCN1P1	40870	330	396	0.384466	1.67443e-05	-0.222109	0.0510352	7.06661e-05	1.84655e-22	6.10313e-18
9	133269461	ENSG00000175164.13	ABO	-5753	330	396	0.384466	1.40753e-33	-0.399579	0.0303971	7.10508e-05	1.83751e-40	1.27203e-34
9	133268896	ENSG00000119440.8	LCN1P1	40305	330	396	0.384466	1.67443e-05	-0.222109	0.0510352	7.06661e-05	1.84655e-22	6.10313e-18
9	133268896	ENSG00000175164.13	ABO	-6318	330	396	0.384466	1.40753e-33	-0.399579	0.0303971	7.10508e-05	1.83751e-40	1.27203e-34
9	133268872	ENSG00000119440.8	LCN1P1	40281	330	396	0.384466	1.67443e-05	-0.222109	0.0510352	7.06661e-05	1.84655e-22	6.10313e-18
9	133268872	ENSG00000175164.13	ABO	-6342	330	396	0.384466	1.40753e-33	-0.399579	0.0303971	7.10508e-05	1.83751e-40	1.27203e-34
9	133268897	ENSG00000119440.8	LCN1P1	40306	330	396	0.384466	1.67443e-05	-0.222109	0.0510352	7.06661e-05	1.84655e-22	6.10313e-18
9	133268897	ENSG00000175164.13	ABO	-6317	330	396	0.384466	1.40753e-33	-0.399579	0.0303971	7.10508e-05	1.83751e-40	1.27203e-34
9	133268885	ENSG00000119440.8	LCN1P1	40294	330	396	0.384466	1.67443e-05	-0.222109	0.0510352	7.06661e-05	1.84655e-22	6.10313e-18
9	133268885	ENSG00000175164.13	ABO	-6329	330	396	0.384466	1.40753e-33	-0.399579	0.0303971	7.10508e-05	1.83751e-40	1.27203e-34
9	133268030	ENSG00000119440.8	LCN1P1	39439	329	395	0.383495	1.9677e-05	-0.219807	0.0509396	7.06661e-05	1.84655e-22	6.10313e-18
9	133268030	ENSG00000175164.13	ABO	-7184	329	395	0.383495	9.36144e-32	-0.388852	0.0306155	7.10508e-05	1.83751e-40	1.27203e-34
9	133270615	ENSG00000119440.8	LCN1P1	42024	330	396	0.384466	1.67443e-05	-0.222109	0.0510352	7.06661e-05	1.84655e-22	6.10313e-18
9	133270615	ENSG00000175164.13	ABO	-4599	330	396	0.384466	1.40753e-33	-0.399579	0.0303971	7.10508e-05	1.83751e-40	1.27203e-34
9	133271745	ENSG00000119440.8	LCN1P1	43154	328	393	0.381553	4.88945e-05	-0.209745	0.0511436	7.06661e-05	1.84655e-22	6.10313e-18
9	133271745	ENSG00000175164.13	ABO	-3469	328	393	0.381553	3.88198e-36	-0.412668	0.0299943	7.10508e-05	1.83751e-40	1.27203e-34
9	133270647	ENSG00000119440.8	LCN1P1	42056	330	396	0.384466	1.67443e-05	-0.222109	0.0510352	7.06661e-05	1.84655e-22	6.10313e-18
9	133270647	ENSG00000175164.13	ABO	-4567	330	396	0.384466	1.40753e-33	-0.399579	0.0303971	7.10508e-05	1.83751e-40	1.27203e-34
9	133270565	ENSG00000119440.8	LCN1P1	41974	330	396	0.384466	1.67443e-05	-0.222109	0.0510352	7.06661e-05	1.84655e-22	6.10313e-18
9	133270565	ENSG00000175164.13	ABO	-4649	330	396	0.384466	1.40753e-33	-0.399579	0.0303971	7.10508e-05	1.83751e-40	1.27203e-34
9	133270797	ENSG00000119440.8	LCN1P1	42206	330	396	0.384466	1.67443e-05	-0.222109	0.0510352	7.06661e-05	1.84655e-22	6.10313e-18
9	133270797	ENSG00000175164.13	ABO	-4417	330	396	0.384466	1.40753e-33	-0.399579	0.0303971	7.10508e-05	1.83751e-40	1.27203e-34
9	133271249	ENSG00000119440.8	LCN1P1	42658	330	396	0.384466	1.67443e-05	-0.222109	0.0510352	7.06661e-05	1.84655e-22	6.10313e-18
9	133271249	ENSG00000175164.13	ABO	-3965	330	396	0.384466	1.40753e-33	-0.399579	0.0303971	7.10508e-05	1.83751e-40	1.27203e-34
9	133270637	ENSG00000119440.8	LCN1P1	42046	330	396	0.384466	1.67443e-05	-0.222109	0.0510352	7.06661e-05	1.84655e-22	6.10313e-18
9	133270637	ENSG00000175164.13	ABO	-4577	330	396	0.384466	1.40753e-33	-0.399579	0.0303971	7.10508e-05	1.83751e-40	1.27203e-34
9	133273680	ENSG00000175164.13	ABO	-1534	334	403	0.391262	4.72679e-35	-0.399915	0.0296241	7.10508e-05	1.83751e-40	1.27203e-34
9	133273682	ENSG00000175164.13	ABO	-1532	334	403	0.391262	4.72679e-35	-0.399915	0.0296241	7.10508e-05	1.83751e-40	1.27203e-34
9	133272585	ENSG00000175164.13	ABO	-2629	336	419	0.406796	6.14532e-27	-0.335533	0.0292014	7.10508e-05	1.83751e-40	1.27203e-34
9	133274084	ENSG00000175164.13	ABO	-1130	322	383	0.371845	9.77615e-34	-0.400913	0.0304102	7.10508e-05	1.83751e-40	1.27203e-34
9	133273813	ENSG00000175164.13	ABO	-1401	316	375	0.364078	7.18669e-38	-0.421363	0.0297424	7.10508e-05	1.83751e-40	1.27203e-34
9	133272816	ENSG00000175164.13	ABO	-2398	349	446	0.43301	4.17695e-27	-0.334119	0.0289695	7.10508e-05	1.83751e-40	1.27203e-34
9	133272287	ENSG00000175164.13	ABO	-2927	344	436	0.423301	2.54717e-25	-0.323103	0.0291901	7.10508e-05	1.83751e-40	1.27203e-34
9	133272620	ENSG00000175164.13	ABO	-2594	347	440	0.427184	2.57093e-25	-0.324607	0.0293288	7.10508e-05	1.83751e-40	1.27203e-34
9	133272138	ENSG00000175164.13	ABO	-3076	347	440	0.427184	2.57093e-25	-0.324607	0.0293288	7.10508e-05	1.83751e-40	1.27203e-34
9	133272408	ENSG00000175164.13	ABO	-2806	347	440	0.427184	2.57093e-25	-0.324607	0.0293288	7.10508e-05	1.83751e-40	1.27203e-34
9	133279871	ENSG00000175164.13	ABO	4657	351	456	0.442718	2.22921e-24	-0.315034	0.0291175	7.10508e-05	1.83751e-40	1.27203e-34
9	133272953	ENSG00000175164.13	ABO	-2261	347	440	0.427184	2.57093e-25	-0.324607	0.0293288	7.10508e-05	1.83751e-40	1.27203e-34
9	133272994	ENSG00000175164.13	ABO	-2220	347	440	0.427184	2.57093e-25	-0.324607	0.0293288	7.10508e-05	1.83751e-40	1.27203e-34
9	133273232	ENSG00000175164.13	ABO	-1982	347	440	0.427184	2.57093e-25	-0.324607	0.0293288	7.10508e-05	1.83751e-40	1.27203e-34
9	133273233	ENSG00000175164.13	ABO	-1981	347	440	0.427184	2.57093e-25	-0.324607	0.0293288	7.10508e-05	1.83751e-40	1.27203e-34
9	133271182	ENSG00000175164.13	ABO	-4032	240	272	0.264078	1.10506e-07	-0.202202	0.0374668	7.10508e-05	1.83751e-40	1.27203e-34
9	133372523	ENSG00000148290.9	SURF1	15847	147	164	0.159223	3.10058e-20	-0.357446	0.0369302	7.66777e-05	3.25865e-42	2.80077e-36
9	133279294	ENSG00000175164.13	ABO	4080	202	222	0.215534	9.21079e-06	-0.18156	0.040464	7.10508e-05	1.83751e-40	1.27203e-34
9	133279294	ENSG00000148290.9	SURF1	-77382	202	222	0.215534	4.91131e-07	0.188101	0.0368464	7.66777e-05	3.25865e-42	2.80077e-36
9	133370796	ENSG00000148290.9	SURF1	14120	146	163	0.158252	3.96508e-20	-0.35781	0.0370846	7.66777e-05	3.25865e-42	2.80077e-36
9	133278724	ENSG00000175164.13	ABO	3510	204	224	0.217476	5.2267e-06	-0.186145	0.0403633	7.10508e-05	1.83751e-40	1.27203e-34
9	133278724	ENSG00000148290.9	SURF1	-77952	204	224	0.217476	7.22095e-07	0.185159	0.0368303	7.66777e-05	3.25865e-42	2.80077e-36
9	133276354	ENSG00000175164.13	ABO	1140	205	225	0.218447	7.16601e-06	-0.183163	0.0403213	7.10508e-05	1.83751e-40	1.27203e-34
9	133276354	ENSG00000148290.9	SURF1	-80322	205	225	0.218447	5.10774e-07	0.187267	0.0367394	7.66777e-05	3.25865e-42	2.80077e-36
9	133278431	ENSG00000175164.13	ABO	3217	204	224	0.217476	5.2267e-06	-0.186145	0.0403633	7.10508e-05	1.83751e-40	1.27203e-34
9	133278431	ENSG00000148290.9	SURF1	-78245	204	224	0.217476	7.22095e-07	0.185159	0.0368303	7.66777e-05	3.25865e-42	2.80077e-36
9	133443675	ENSG00000175164.13	ABO	168461	181	208	0.201942	2.11895e-08	0.218974	0.0383793	7.10508e-05	1.83751e-40	1.27203e-34
9	133443675	ENSG00000148290.9	SURF1	86999	181	208	0.201942	1.35332e-08	-0.203331	0.0351357	7.66777e-05	3.25865e-42	2.80077e-36
9	133274295	ENSG00000175164.13	ABO	-919	174	190	0.184466	9.43012e-07	0.211945	0.0426191	7.10508e-05	1.83751e-40	1.27203e-34
9	133274295	ENSG00000148290.9	SURF1	-82381	174	190	0.184466	1.24233e-08	-0.224491	0.038689	7.66777e-05	3.25865e-42	2.80077e-36
9	133274293	ENSG00000175164.13	ABO	-921	174	190	0.184466	9.43012e-07	0.211945	0.0426191	7.10508e-05	1.83751e-40	1.27203e-34
9	133274293	ENSG00000148290.9	SURF1	-82383	174	190	0.184466	1.24233e-08	-0.224491	0.038689	7.66777e-05	3.25865e-42	2.80077e-36
9	133402020	ENSG00000148290.9	SURF1	45344	143	160	0.15534	2.02224e-19	-0.35217	0.0372863	7.66777e-05	3.25865e-42	2.80077e-36
9	133274414	ENSG00000175164.13	ABO	-800	185	201	0.195146	5.14564e-06	-0.19355	0.041938	7.10508e-05	1.83751e-40	1.27203e-34
9	133274414	ENSG00000148290.9	SURF1	-82262	185	201	0.195146	1.524e-07	0.203475	0.0381394	7.66777e-05	3.25865e-42	2.80077e-36
9	133273983	ENSG00000175164.13	ABO	-1231	185	201	0.195146	5.14564e-06	-0.19355	0.041938	7.10508e-05	1.83751e-40	1.27203e-34
9	133273983	ENSG00000148290.9	SURF1	-82693	185	201	0.195146	1.524e-07	0.203475	0.0381394	7.66777e-05	3.25865e-42	2.80077e-36
9	133279427	ENSG00000175164.13	ABO	4213	183	199	0.193204	3.65065e-06	-0.19711	0.0420333	7.10508e-05	1.83751e-40	1.27203e-34
9	133279427	ENSG00000148290.9	SURF1	-77249	183	199	0.193204	1.48309e-07	0.204278	0.0382521	7.66777e-05	3.25865e-42	2.80077e-36
9	133263362	ENSG00000175164.13	ABO	-11852	176	192	0.186408	1.00996e-06	0.21074	0.0424968	7.10508e-05	1.83751e-40	1.27203e-34
9	133263362	ENSG00000148290.9	SURF1	-93314	176	192	0.186408	1.53905e-08	-0.222425	0.0385904	7.66777e-05	3.25865e-42	2.80077e-36
9	133266456	ENSG00000175164.13	ABO	-8758	185	201	0.195146	5.14564e-06	-0.19355	0.041938	7.10508e-05	1.83751e-40	1.27203e-34
9	133266456	ENSG00000148290.9	SURF1	-90220	185	201	0.195146	1.524e-07	0.203475	0.0381394	7.66777e-05	3.25865e-42	2.80077e-36
11	5667340	ENSG00000121236.20	TRIM6	71231	106	109	0.105825	6.92996e-05	0.261106	0.0650064	8.51386e-05	7.33756e-18	1.65571e-13
11	5667915	ENSG00000121236.20	TRIM6	71806	106	109	0.105825	6.92996e-05	0.261106	0.0650064	8.51386e-05	7.33756e-18	1.65571e-13
12	62070198	ENSG00000198673.10	FAM19A2	-208952	201	226	0.219417	7.27396e-05	-0.261417	0.0652766	0.00013264	5.09511e-09	1.84296e-05
12	62074403	ENSG00000198673.10	FAM19A2	-204747	192	215	0.208738	1.10019e-05	-0.295753	0.0665031	0.00013264	5.09511e-09	1.84296e-05
12	62078790	ENSG00000198673.10	FAM19A2	-200360	192	215	0.208738	1.10019e-05	-0.295753	0.0665031	0.00013264	5.09511e-09	1.84296e-05
12	62075677	ENSG00000198673.10	FAM19A2	-203473	192	215	0.208738	1.10019e-05	-0.295753	0.0665031	0.00013264	5.09511e-09	1.84296e-05
12	62072981	ENSG00000198673.10	FAM19A2	-206169	192	215	0.208738	1.10019e-05	-0.295753	0.0665031	0.00013264	5.09511e-09	1.84296e-05
12	62077116	ENSG00000198673.10	FAM19A2	-202034	192	215	0.208738	1.10019e-05	-0.295753	0.0665031	0.00013264	5.09511e-09	1.84296e-05
12	62072129	ENSG00000198673.10	FAM19A2	-207021	192	215	0.208738	1.10019e-05	-0.295753	0.0665031	0.00013264	5.09511e-09	1.84296e-05
12	62077677	ENSG00000198673.10	FAM19A2	-201473	197	220	0.213592	8.85135e-06	-0.297036	0.0660696	0.00013264	5.09511e-09	1.84296e-05
12	62037992	ENSG00000198673.10	FAM19A2	-241158	184	208	0.203125	6.60168e-05	-0.26928	0.0668444	0.00013264	5.09511e-09	1.84296e-05
12	62042165	ENSG00000198673.10	FAM19A2	-236985	184	208	0.201942	3.93197e-05	-0.276564	0.0665912	0.00013264	5.09511e-09	1.84296e-05
12	62028786	ENSG00000198673.10	FAM19A2	-250364	183	207	0.200971	7.12541e-05	-0.266565	0.0664781	0.00013264	5.09511e-09	1.84296e-05
15	51749105	ENSG00000197535.14	MYO5A	-779945	312	382	0.371595	1.39293e-05	0.147501	0.033569	0.0001429	6.67817e-11	4.02024e-07
18	79959066	ENSG00000122490.18	PQLC1	7402	282	348	0.339844	2.56058e-18	0.250245	0.0274323	0.00015299	1.26252e-29	2.33416e-24
18	79959066	ENSG00000226742.3	HSBP1L1	-5495	282	348	0.339844	1.92463e-07	0.158726	0.0300058	0.000180424	2.63686e-12	1.7063e-08
18	79959066	ENSG00000261126.7	RBFADN	-87834	282	348	0.339844	4.87805e-06	0.211896	0.0457978	0.000163808	1.19394e-44	5.13764e-38
18	79879585	ENSG00000122490.18	PQLC1	-72079	354	469	0.45534	3.62817e-11	-0.181775	0.026776	0.00015299	1.26252e-29	2.33416e-24
18	79879585	ENSG00000261126.7	RBFADN	-167315	354	469	0.45534	2.78144e-08	-0.241052	0.0426217	0.000163808	1.19394e-44	5.13764e-38
18	79876451	ENSG00000122490.18	PQLC1	-75213	354	470	0.456311	2.47339e-11	-0.182738	0.0266789	0.00015299	1.26252e-29	2.33416e-24
18	79876451	ENSG00000261126.7	RBFADN	-170449	354	470	0.456311	8.64975e-08	-0.231938	0.0426082	0.000163808	1.19394e-44	5.13764e-38
18	79880207	ENSG00000122490.18	PQLC1	-71457	352	468	0.454369	2.49747e-11	-0.181842	0.0265539	0.00015299	1.26252e-29	2.33416e-24
18	79880207	ENSG00000261126.7	RBFADN	-166693	352	468	0.454369	5.43893e-08	-0.234322	0.0423649	0.000163808	1.19394e-44	5.13764e-38
19	4717660	ENSG00000142002.16	DPP9	-7013	237	283	0.274757	4.47231e-09	-0.178668	0.0298556	5.81665e-05	3.57134e-21	7.39413e-17
19	56390251	ENSG00000267454.5	ZNF582-AS1	-3405	372	491	0.476699	1.06373e-39	-0.371918	0.025484	6.08783e-05	2.32883e-49	2.71181e-42
19	56408979	ENSG00000267454.5	ZNF582-AS1	15323	372	484	0.469903	1.45929e-28	-0.324252	0.0272357	6.08783e-05	2.32883e-49	2.71181e-42
19	56427683	ENSG00000267454.5	ZNF582-AS1	34027	384	514	0.499029	1.02495e-30	-0.33799	0.0271591	6.08783e-05	2.32883e-49	2.71181e-42
19	56392782	ENSG00000267454.5	ZNF582-AS1	-874	372	492	0.47767	7.43937e-40	-0.371868	0.0254178	6.08783e-05	2.32883e-49	2.71181e-42
19	56425228	ENSG00000267454.5	ZNF582-AS1	31572	384	511	0.496117	3.79286e-31	-0.340935	0.0271627	6.08783e-05	2.32883e-49	2.71181e-42
19	56425453	ENSG00000267454.5	ZNF582-AS1	31797	384	514	0.499029	1.02495e-30	-0.33799	0.0271591	6.08783e-05	2.32883e-49	2.71181e-42
19	4719431	ENSG00000142002.16	DPP9	-5242	254	309	0.3	1.73937e-09	-0.179422	0.0291804	5.81665e-05	3.57134e-21	7.39413e-17
19	4719473	ENSG00000142002.16	DPP9	-5200	253	308	0.299029	9.73566e-10	-0.182011	0.0291312	5.81665e-05	3.57134e-21	7.39413e-17
19	56433737	ENSG00000267454.5	ZNF582-AS1	40081	385	514	0.499029	2.12954e-30	-0.337544	0.0272962	6.08783e-05	2.32883e-49	2.71181e-42
19	4723658	ENSG00000142002.16	DPP9	-1015	243	289	0.280583	4.07718e-10	-0.191993	0.0300245	5.81665e-05	3.57134e-21	7.39413e-17
19	56421916	ENSG00000267454.5	ZNF582-AS1	28260	376	489	0.474757	1.54451e-32	-0.345025	0.0267614	6.08783e-05	2.32883e-49	2.71181e-42
19	56417581	ENSG00000267454.5	ZNF582-AS1	23925	370	478	0.464078	6.99059e-30	-0.333143	0.0272235	6.08783e-05	2.32883e-49	2.71181e-42
19	56420303	ENSG00000267454.5	ZNF582-AS1	26647	375	488	0.473786	3.12164e-32	-0.343129	0.0267693	6.08783e-05	2.32883e-49	2.71181e-42
19	56415421	ENSG00000267454.5	ZNF582-AS1	21765	370	478	0.464078	6.99059e-30	-0.333143	0.0272235	6.08783e-05	2.32883e-49	2.71181e-42
19	56415420	ENSG00000267454.5	ZNF582-AS1	21764	370	478	0.464078	6.99059e-30	-0.333143	0.0272235	6.08783e-05	2.32883e-49	2.71181e-42
19	56416752	ENSG00000267454.5	ZNF582-AS1	23096	370	478	0.464078	6.99059e-30	-0.333143	0.0272235	6.08783e-05	2.32883e-49	2.71181e-42
19	56431206	ENSG00000267454.5	ZNF582-AS1	37550	369	477	0.463107	6.53255e-30	-0.332672	0.0271687	6.08783e-05	2.32883e-49	2.71181e-42
19	56430853	ENSG00000267454.5	ZNF582-AS1	37197	369	477	0.463107	6.53255e-30	-0.332672	0.0271687	6.08783e-05	2.32883e-49	2.71181e-42
19	56430650	ENSG00000267454.5	ZNF582-AS1	36994	369	477	0.463107	6.53255e-30	-0.332672	0.0271687	6.08783e-05	2.32883e-49	2.71181e-42
19	56430360	ENSG00000267454.5	ZNF582-AS1	36704	369	478	0.464078	1.52685e-29	-0.330505	0.0271967	6.08783e-05	2.32883e-49	2.71181e-42
19	56428202	ENSG00000267454.5	ZNF582-AS1	34546	369	477	0.463107	6.53255e-30	-0.332672	0.0271687	6.08783e-05	2.32883e-49	2.71181e-42
19	56472909	ENSG00000267454.5	ZNF582-AS1	79253	350	453	0.439806	3.15932e-16	0.237553	0.027987	6.08783e-05	2.32883e-49	2.71181e-42
19	56473006	ENSG00000267454.5	ZNF582-AS1	79350	350	453	0.439806	3.15932e-16	0.237553	0.027987	6.08783e-05	2.32883e-49	2.71181e-42
19	56474027	ENSG00000267454.5	ZNF582-AS1	80371	350	453	0.439806	3.15932e-16	0.237553	0.027987	6.08783e-05	2.32883e-49	2.71181e-42
19	56433019	ENSG00000267454.5	ZNF582-AS1	39363	369	477	0.463107	6.53255e-30	-0.332672	0.0271687	6.08783e-05	2.32883e-49	2.71181e-42
19	56472523	ENSG00000267454.5	ZNF582-AS1	78867	350	453	0.439806	3.15932e-16	0.237553	0.027987	6.08783e-05	2.32883e-49	2.71181e-42
19	56428384	ENSG00000267454.5	ZNF582-AS1	34728	369	477	0.463107	6.53255e-30	-0.332672	0.0271687	6.08783e-05	2.32883e-49	2.71181e-42
20	3437902	ENSG00000125877.12	ITPA	229034	269	322	0.312621	1.1271e-05	0.102073	0.0229801	8.66641e-05	2.96917e-59	9.54842e-53

## Sheet: Heart_Atrial_Appendage
chr	pos	gene_id	gene_name	tss_distance	ma_samples	ma_count	maf	pval_nominal	slope	slope_se	pval_nominal_threshold	min_pval_nominal	pval_beta
2	15653780	ENSG00000079785.14	DDX1	62602	139	158	0.212366	4.89674e-05	0.114472	0.0277842	6.84591e-05	2.75731e-18	4.34098e-14
3	46066793	ENSG00000223552.1	RP11-24F11.2	-340266	85	99	0.133065	1.75896e-05	-0.403013	0.0923591	0.000193231	1.75896e-05	0.02553
3	46066908	ENSG00000223552.1	RP11-24F11.2	-340151	85	99	0.133065	1.75896e-05	-0.403013	0.0923591	0.000193231	1.75896e-05	0.02553
3	46008273	ENSG00000223552.1	RP11-24F11.2	-398786	89	101	0.135753	0.00014431	-0.363284	0.094364	0.000193231	1.75896e-05	0.02553
3	46072724	ENSG00000223552.1	RP11-24F11.2	-334335	86	100	0.134409	3.87906e-05	-0.389402	0.0932376	0.000193231	1.75896e-05	0.02553
3	46069589	ENSG00000223552.1	RP11-24F11.2	-337470	87	101	0.135753	2.11353e-05	-0.40058	0.0927124	0.000193231	1.75896e-05	0.02553
3	46070267	ENSG00000223552.1	RP11-24F11.2	-336792	85	99	0.133065	2.00491e-05	-0.401943	0.0927626	0.000193231	1.75896e-05	0.02553
9	133263862	ENSG00000175164.13	ABO	-11352	251	320	0.430108	1.25938e-31	-0.603597	0.0458157	5.47513e-05	3.58111e-41	2.61609e-35
9	133266804	ENSG00000175164.13	ABO	-8410	251	321	0.431452	3.15879e-32	-0.606781	0.0454907	5.47513e-05	3.58111e-41	2.61609e-35
9	133267800	ENSG00000175164.13	ABO	-7414	251	321	0.431452	3.15879e-32	-0.606781	0.0454907	5.47513e-05	3.58111e-41	2.61609e-35
9	133267708	ENSG00000175164.13	ABO	-7506	251	321	0.431452	3.15879e-32	-0.606781	0.0454907	5.47513e-05	3.58111e-41	2.61609e-35
9	133266942	ENSG00000175164.13	ABO	-8272	251	321	0.431452	3.15879e-32	-0.606781	0.0454907	5.47513e-05	3.58111e-41	2.61609e-35
9	133269706	ENSG00000175164.13	ABO	-5508	251	321	0.431452	3.15879e-32	-0.606781	0.0454907	5.47513e-05	3.58111e-41	2.61609e-35
9	133267707	ENSG00000175164.13	ABO	-7507	251	321	0.431452	3.15879e-32	-0.606781	0.0454907	5.47513e-05	3.58111e-41	2.61609e-35
9	133261662	ENSG00000175164.13	ABO	-13552	241	300	0.403226	7.26498e-27	-0.572631	0.0483162	5.47513e-05	3.58111e-41	2.61609e-35
9	133261703	ENSG00000175164.13	ABO	-13511	240	298	0.400538	1.59278e-26	-0.569047	0.0484079	5.47513e-05	3.58111e-41	2.61609e-35
9	133269828	ENSG00000175164.13	ABO	-5386	241	302	0.405914	3.8774e-26	-0.561301	0.048199	5.47513e-05	3.58111e-41	2.61609e-35
9	133266790	ENSG00000175164.13	ABO	-8424	241	302	0.405914	3.8774e-26	-0.561301	0.048199	5.47513e-05	3.58111e-41	2.61609e-35
9	133267960	ENSG00000175164.13	ABO	-7254	241	302	0.405914	3.8774e-26	-0.561301	0.048199	5.47513e-05	3.58111e-41	2.61609e-35
9	133257521	ENSG00000175164.13	ABO	-17693	236	296	0.397849	2.49203e-35	0.64577	0.0455436	5.47513e-05	3.58111e-41	2.61609e-35
9	133269582	ENSG00000175164.13	ABO	-5632	241	302	0.405914	3.8774e-26	-0.561301	0.048199	5.47513e-05	3.58111e-41	2.61609e-35
9	133270061	ENSG00000175164.13	ABO	-5153	241	302	0.405914	3.8774e-26	-0.561301	0.048199	5.47513e-05	3.58111e-41	2.61609e-35
9	133269548	ENSG00000175164.13	ABO	-5666	241	302	0.405914	3.8774e-26	-0.561301	0.048199	5.47513e-05	3.58111e-41	2.61609e-35
9	133270074	ENSG00000175164.13	ABO	-5140	240	301	0.40457	4.17261e-25	-0.550124	0.0484666	5.47513e-05	3.58111e-41	2.61609e-35
9	133269015	ENSG00000175164.13	ABO	-6199	241	302	0.405914	3.8774e-26	-0.561301	0.048199	5.47513e-05	3.58111e-41	2.61609e-35
9	133269461	ENSG00000175164.13	ABO	-5753	241	302	0.405914	3.8774e-26	-0.561301	0.048199	5.47513e-05	3.58111e-41	2.61609e-35
9	133268896	ENSG00000175164.13	ABO	-6318	241	302	0.405914	3.8774e-26	-0.561301	0.048199	5.47513e-05	3.58111e-41	2.61609e-35
9	133268872	ENSG00000175164.13	ABO	-6342	241	302	0.405914	3.8774e-26	-0.561301	0.048199	5.47513e-05	3.58111e-41	2.61609e-35
9	133268897	ENSG00000175164.13	ABO	-6317	241	302	0.405914	3.8774e-26	-0.561301	0.048199	5.47513e-05	3.58111e-41	2.61609e-35
9	133268885	ENSG00000175164.13	ABO	-6329	241	302	0.405914	3.8774e-26	-0.561301	0.048199	5.47513e-05	3.58111e-41	2.61609e-35
9	133268030	ENSG00000175164.13	ABO	-7184	241	302	0.405914	3.8774e-26	-0.561301	0.048199	5.47513e-05	3.58111e-41	2.61609e-35
9	133270615	ENSG00000175164.13	ABO	-4599	241	302	0.405914	3.8774e-26	-0.561301	0.048199	5.47513e-05	3.58111e-41	2.61609e-35
9	133271745	ENSG00000175164.13	ABO	-3469	240	300	0.403226	3.55169e-27	-0.570341	0.0477693	5.47513e-05	3.58111e-41	2.61609e-35
9	133270647	ENSG00000175164.13	ABO	-4567	241	302	0.405914	3.8774e-26	-0.561301	0.048199	5.47513e-05	3.58111e-41	2.61609e-35
9	133270565	ENSG00000175164.13	ABO	-4649	241	302	0.405914	3.8774e-26	-0.561301	0.048199	5.47513e-05	3.58111e-41	2.61609e-35
9	133270797	ENSG00000175164.13	ABO	-4417	241	302	0.405914	3.8774e-26	-0.561301	0.048199	5.47513e-05	3.58111e-41	2.61609e-35
9	133271249	ENSG00000175164.13	ABO	-3965	241	302	0.405914	3.8774e-26	-0.561301	0.048199	5.47513e-05	3.58111e-41	2.61609e-35
9	133270637	ENSG00000175164.13	ABO	-4577	241	302	0.405914	3.8774e-26	-0.561301	0.048199	5.47513e-05	3.58111e-41	2.61609e-35
9	133273680	ENSG00000175164.13	ABO	-1534	247	313	0.420699	1.87857e-33	-0.619386	0.0453033	5.47513e-05	3.58111e-41	2.61609e-35
9	133273682	ENSG00000175164.13	ABO	-1532	247	313	0.420699	1.87857e-33	-0.619386	0.0453033	5.47513e-05	3.58111e-41	2.61609e-35
9	133272585	ENSG00000175164.13	ABO	-2629	235	291	0.391129	2.29808e-20	-0.515873	0.0518378	5.47513e-05	3.58111e-41	2.61609e-35
9	133274084	ENSG00000175164.13	ABO	-1130	237	294	0.395161	3.48145e-27	-0.574425	0.0481015	5.47513e-05	3.58111e-41	2.61609e-35
9	133273813	ENSG00000175164.13	ABO	-1401	235	290	0.389785	1.48408e-27	-0.578268	0.0480043	5.47513e-05	3.58111e-41	2.61609e-35
9	133272816	ENSG00000175164.13	ABO	-2398	251	314	0.422043	2.48774e-15	-0.443766	0.053143	5.47513e-05	3.58111e-41	2.61609e-35
9	133272287	ENSG00000175164.13	ABO	-2927	246	306	0.41129	5.35557e-16	-0.452225	0.0527563	5.47513e-05	3.58111e-41	2.61609e-35
9	133272620	ENSG00000175164.13	ABO	-2594	249	310	0.416667	2.95054e-15	-0.44463	0.0534053	5.47513e-05	3.58111e-41	2.61609e-35
9	133272138	ENSG00000175164.13	ABO	-3076	249	310	0.416667	2.95054e-15	-0.44463	0.0534053	5.47513e-05	3.58111e-41	2.61609e-35
9	133272408	ENSG00000175164.13	ABO	-2806	249	310	0.416667	2.95054e-15	-0.44463	0.0534053	5.47513e-05	3.58111e-41	2.61609e-35
9	133279871	ENSG00000175164.13	ABO	4657	254	324	0.435484	7.25743e-14	-0.420224	0.0535262	5.47513e-05	3.58111e-41	2.61609e-35
9	133272953	ENSG00000175164.13	ABO	-2261	249	310	0.416667	2.95054e-15	-0.44463	0.0534053	5.47513e-05	3.58111e-41	2.61609e-35
9	133272994	ENSG00000175164.13	ABO	-2220	249	310	0.416667	2.95054e-15	-0.44463	0.0534053	5.47513e-05	3.58111e-41	2.61609e-35
9	133273232	ENSG00000175164.13	ABO	-1982	249	310	0.416667	2.95054e-15	-0.44463	0.0534053	5.47513e-05	3.58111e-41	2.61609e-35
9	133273233	ENSG00000175164.13	ABO	-1981	249	310	0.416667	2.95054e-15	-0.44463	0.0534053	5.47513e-05	3.58111e-41	2.61609e-35
9	133271182	ENSG00000175164.13	ABO	-4032	176	205	0.275538	5.7838e-11	-0.391895	0.0576761	5.47513e-05	3.58111e-41	2.61609e-35
9	133271182	ENSG00000148290.9	SURF1	-85494	176	205	0.275538	2.19385e-07	0.255101	0.0480957	4.9861e-05	8.9654e-37	3.19523e-31
9	133372523	ENSG00000148290.9	SURF1	15847	110	128	0.172043	2.95954e-19	-0.484828	0.0504446	4.9861e-05	8.9654e-37	3.19523e-31
9	133279294	ENSG00000175164.13	ABO	4080	144	169	0.227151	2.35554e-11	-0.420702	0.0605941	5.47513e-05	3.58111e-41	2.61609e-35
9	133279294	ENSG00000148290.9	SURF1	-77382	144	169	0.227151	7.51342e-10	0.316391	0.0497581	4.9861e-05	8.9654e-37	3.19523e-31
9	133370796	ENSG00000148290.9	SURF1	14120	109	127	0.170699	3.86481e-19	-0.484391	0.0505882	4.9861e-05	8.9654e-37	3.19523e-31
9	133278724	ENSG00000175164.13	ABO	3510	145	170	0.228495	1.38264e-11	-0.425823	0.0605737	5.47513e-05	3.58111e-41	2.61609e-35
9	133278724	ENSG00000148290.9	SURF1	-77952	145	170	0.228495	1.34995e-09	0.312307	0.049922	4.9861e-05	8.9654e-37	3.19523e-31
9	133276354	ENSG00000175164.13	ABO	1140	147	172	0.231183	5.82161e-12	-0.433362	0.0604464	5.47513e-05	3.58111e-41	2.61609e-35
9	133276354	ENSG00000148290.9	SURF1	-80322	147	172	0.231183	6.26242e-10	0.318448	0.0498334	4.9861e-05	8.9654e-37	3.19523e-31
9	133278431	ENSG00000175164.13	ABO	3217	145	170	0.228495	1.38264e-11	-0.425823	0.0605737	5.47513e-05	3.58111e-41	2.61609e-35
9	133278431	ENSG00000148290.9	SURF1	-78245	145	170	0.228495	1.34995e-09	0.312307	0.049922	4.9861e-05	8.9654e-37	3.19523e-31
9	133443675	ENSG00000175164.13	ABO	168461	131	155	0.208333	1.12994e-10	0.411868	0.0616312	5.47513e-05	3.58111e-41	2.61609e-35
9	133443675	ENSG00000148290.9	SURF1	86999	131	155	0.208333	2.55545e-07	-0.270571	0.0513074	4.9861e-05	8.9654e-37	3.19523e-31
9	133274295	ENSG00000175164.13	ABO	-919	126	144	0.193548	1.48681e-08	0.385301	0.0661821	5.47513e-05	3.58111e-41	2.61609e-35
9	133274295	ENSG00000148290.9	SURF1	-82381	126	144	0.193548	3.07471e-13	-0.395989	0.0518934	4.9861e-05	8.9654e-37	3.19523e-31
9	133274293	ENSG00000175164.13	ABO	-921	126	144	0.193548	1.48681e-08	0.385301	0.0661821	5.47513e-05	3.58111e-41	2.61609e-35
9	133274293	ENSG00000148290.9	SURF1	-82383	126	144	0.193548	3.07471e-13	-0.395989	0.0518934	4.9861e-05	8.9654e-37	3.19523e-31
9	133402020	ENSG00000148290.9	SURF1	45344	108	125	0.168011	7.84375e-19	-0.489313	0.0516175	4.9861e-05	8.9654e-37	3.19523e-31
9	133274414	ENSG00000175164.13	ABO	-800	134	152	0.204301	8.10621e-09	-0.384088	0.064729	5.47513e-05	3.58111e-41	2.61609e-35
9	133274414	ENSG00000148290.9	SURF1	-82262	134	152	0.204301	1.95134e-12	0.375674	0.0511602	4.9861e-05	8.9654e-37	3.19523e-31
9	133273983	ENSG00000175164.13	ABO	-1231	134	152	0.204301	8.10621e-09	-0.384088	0.064729	5.47513e-05	3.58111e-41	2.61609e-35
9	133273983	ENSG00000148290.9	SURF1	-82693	134	152	0.204301	1.95134e-12	0.375674	0.0511602	4.9861e-05	8.9654e-37	3.19523e-31
9	133279427	ENSG00000175164.13	ABO	4213	131	149	0.200269	2.45268e-08	-0.372041	0.0649487	5.47513e-05	3.58111e-41	2.61609e-35
9	133279427	ENSG00000148290.9	SURF1	-77249	131	149	0.200269	2.21207e-12	0.374748	0.0511719	4.9861e-05	8.9654e-37	3.19523e-31
9	133263362	ENSG00000175164.13	ABO	-11852	129	147	0.197581	8.36251e-09	0.38748	0.0653634	5.47513e-05	3.58111e-41	2.61609e-35
9	133263362	ENSG00000148290.9	SURF1	-93314	129	147	0.197581	2.29298e-13	-0.393752	0.0512976	4.9861e-05	8.9654e-37	3.19523e-31
9	133266456	ENSG00000175164.13	ABO	-8758	134	152	0.204301	8.10621e-09	-0.384088	0.064729	5.47513e-05	3.58111e-41	2.61609e-35
9	133266456	ENSG00000148290.9	SURF1	-90220	134	152	0.204301	1.95134e-12	0.375674	0.0511602	4.9861e-05	8.9654e-37	3.19523e-31
15	51814104	ENSG00000138594.13	TMOD3	-15524	255	323	0.43414	1.37874e-05	-0.103065	0.0233186	0.000155093	1.26811e-07	0.000327471
16	74902133	ENSG00000103091.14	WDR59	-98040	267	342	0.459677	9.97182e-25	0.476857	0.0424186	0.000104408	6.32478e-39	4.68361e-33
16	74903673	ENSG00000103091.14	WDR59	-96500	256	320	0.430108	9.28763e-25	0.477655	0.0424559	0.000104408	6.32478e-39	4.68361e-33
16	74902638	ENSG00000103091.14	WDR59	-97535	264	333	0.447581	2.97694e-25	0.487875	0.0428236	0.000104408	6.32478e-39	4.68361e-33
16	74905191	ENSG00000103091.14	WDR59	-94982	268	349	0.469086	1.13805e-22	-0.467371	0.0439179	0.000104408	6.32478e-39	4.68361e-33
16	74903745	ENSG00000103091.14	WDR59	-96428	250	312	0.419355	2.57764e-21	0.433505	0.0423395	0.000104408	6.32478e-39	4.68361e-33
16	74904185	ENSG00000103091.14	WDR59	-95988	254	318	0.427419	3.78886e-25	0.47304	0.0416313	0.000104408	6.32478e-39	4.68361e-33
16	74908497	ENSG00000103091.14	WDR59	-91676	268	350	0.47043	2.7922e-21	-0.45257	0.0442465	0.000104408	6.32478e-39	4.68361e-33
16	74904646	ENSG00000103091.14	WDR59	-95527	266	345	0.46371	9.12591e-24	-0.4739	0.0432268	0.000104408	6.32478e-39	4.68361e-33
16	74904845	ENSG00000103091.14	WDR59	-95328	266	344	0.462366	9.05698e-24	-0.473063	0.0431467	0.000104408	6.32478e-39	4.68361e-33
16	74903930	ENSG00000103091.14	WDR59	-96243	256	321	0.431452	3.77881e-24	0.470647	0.0424986	0.000104408	6.32478e-39	4.68361e-33
16	74904377	ENSG00000103091.14	WDR59	-95796	253	314	0.422043	2.64596e-21	-0.4353	0.0425289	0.000104408	6.32478e-39	4.68361e-33
16	74902646	ENSG00000103091.14	WDR59	-97527	246	298	0.400538	1.15042e-20	0.429	0.0427167	0.000104408	6.32478e-39	4.68361e-33
18	79959066	ENSG00000122490.18	PQLC1	7402	206	246	0.332432	1.45043e-05	-0.143303	0.0325083	0.000136996	7.92325e-11	4.03998e-07
18	79879585	ENSG00000122490.18	PQLC1	-72079	262	344	0.462366	5.63042e-07	0.155108	0.0303338	0.000136996	7.92325e-11	4.03998e-07
18	79876451	ENSG00000122490.18	PQLC1	-75213	262	344	0.462366	5.63042e-07	0.155108	0.0303338	0.000136996	7.92325e-11	4.03998e-07
18	79880207	ENSG00000122490.18	PQLC1	-71457	259	342	0.459677	2.03491e-06	0.146293	0.0301999	0.000136996	7.92325e-11	4.03998e-07
19	56390251	ENSG00000267454.5	ZNF582-AS1	-3405	260	345	0.46371	1.60939e-23	-0.468443	0.0430109	4.42669e-05	3.11894e-27	8.80386e-22
19	56408979	ENSG00000267454.5	ZNF582-AS1	15323	258	346	0.465054	8.48825e-20	-0.426977	0.0436658	4.42669e-05	3.11894e-27	8.80386e-22
19	56427683	ENSG00000267454.5	ZNF582-AS1	34027	262	366	0.491935	3.24922e-22	-0.442251	0.0420905	4.42669e-05	3.11894e-27	8.80386e-22
19	56392782	ENSG00000267454.5	ZNF582-AS1	-874	260	346	0.465054	5.61566e-24	-0.469371	0.0425754	4.42669e-05	3.11894e-27	8.80386e-22
19	56425228	ENSG00000267454.5	ZNF582-AS1	31572	262	366	0.491935	3.24922e-22	-0.442251	0.0420905	4.42669e-05	3.11894e-27	8.80386e-22
19	56425453	ENSG00000267454.5	ZNF582-AS1	31797	262	366	0.491935	3.24922e-22	-0.442251	0.0420905	4.42669e-05	3.11894e-27	8.80386e-22
19	56433737	ENSG00000267454.5	ZNF582-AS1	40081	261	364	0.489247	3.06085e-22	-0.445238	0.0423437	4.42669e-05	3.11894e-27	8.80386e-22
19	56421916	ENSG00000267454.5	ZNF582-AS1	28260	259	349	0.469086	2.66303e-22	-0.451157	0.0428336	4.42669e-05	3.11894e-27	8.80386e-22
19	56417581	ENSG00000267454.5	ZNF582-AS1	23925	257	343	0.461022	7.31066e-20	-0.429113	0.0437952	4.42669e-05	3.11894e-27	8.80386e-22
19	56420303	ENSG00000267454.5	ZNF582-AS1	26647	259	349	0.469086	2.66303e-22	-0.451157	0.0428336	4.42669e-05	3.11894e-27	8.80386e-22
19	56415421	ENSG00000267454.5	ZNF582-AS1	21765	257	343	0.461022	7.31066e-20	-0.429113	0.0437952	4.42669e-05	3.11894e-27	8.80386e-22
19	56415420	ENSG00000267454.5	ZNF582-AS1	21764	257	343	0.461022	7.31066e-20	-0.429113	0.0437952	4.42669e-05	3.11894e-27	8.80386e-22
19	56416752	ENSG00000267454.5	ZNF582-AS1	23096	257	343	0.461022	7.31066e-20	-0.429113	0.0437952	4.42669e-05	3.11894e-27	8.80386e-22
19	56431206	ENSG00000267454.5	ZNF582-AS1	37550	257	343	0.461022	7.31066e-20	-0.429113	0.0437952	4.42669e-05	3.11894e-27	8.80386e-22
19	56430853	ENSG00000267454.5	ZNF582-AS1	37197	257	343	0.461022	7.31066e-20	-0.429113	0.0437952	4.42669e-05	3.11894e-27	8.80386e-22
19	56430650	ENSG00000267454.5	ZNF582-AS1	36994	257	343	0.461022	7.31066e-20	-0.429113	0.0437952	4.42669e-05	3.11894e-27	8.80386e-22
19	56430360	ENSG00000267454.5	ZNF582-AS1	36704	257	343	0.461022	7.31066e-20	-0.429113	0.0437952	4.42669e-05	3.11894e-27	8.80386e-22
19	56428202	ENSG00000267454.5	ZNF582-AS1	34546	257	343	0.461022	7.31066e-20	-0.429113	0.0437952	4.42669e-05	3.11894e-27	8.80386e-22
19	56472909	ENSG00000267454.5	ZNF582-AS1	79253	245	323	0.43414	1.24954e-08	0.286338	0.0489125	4.42669e-05	3.11894e-27	8.80386e-22
19	56473006	ENSG00000267454.5	ZNF582-AS1	79350	245	323	0.43414	1.24954e-08	0.286338	0.0489125	4.42669e-05	3.11894e-27	8.80386e-22
19	56474027	ENSG00000267454.5	ZNF582-AS1	80371	245	323	0.43414	1.24954e-08	0.286338	0.0489125	4.42669e-05	3.11894e-27	8.80386e-22
19	56433019	ENSG00000267454.5	ZNF582-AS1	39363	256	342	0.459677	4.87062e-20	-0.430765	0.0437228	4.42669e-05	3.11894e-27	8.80386e-22
19	56472523	ENSG00000267454.5	ZNF582-AS1	78867	245	323	0.43414	1.24954e-08	0.286338	0.0489125	4.42669e-05	3.11894e-27	8.80386e-22
19	56428384	ENSG00000267454.5	ZNF582-AS1	34728	257	343	0.461022	7.31066e-20	-0.429113	0.0437952	4.42669e-05	3.11894e-27	8.80386e-22

## Sheet: Heart_Left_Ventricle
chr	pos	gene_id	gene_name	tss_distance	ma_samples	ma_count	maf	pval_nominal	slope	slope_se	pval_nominal_threshold	min_pval_nominal	pval_beta
2	15584186	ENSG00000079785.14	DDX1	-6992	132	146	0.189119	1.33698e-05	0.142486	0.0322098	6.64678e-05	3.1654e-40	1.83801e-34
2	15586997	ENSG00000079785.14	DDX1	-4181	140	154	0.199482	5.97746e-06	0.146138	0.0317322	6.64678e-05	3.1654e-40	1.83801e-34
2	15586369	ENSG00000079785.14	DDX1	-4809	136	150	0.194301	8.39996e-06	0.144934	0.0319993	6.64678e-05	3.1654e-40	1.83801e-34
2	15627828	ENSG00000079785.14	DDX1	36650	100	110	0.142487	3.1785e-07	0.179856	0.0344263	6.64678e-05	3.1654e-40	1.83801e-34
2	15629483	ENSG00000079785.14	DDX1	38305	100	110	0.142487	3.1785e-07	0.179856	0.0344263	6.64678e-05	3.1654e-40	1.83801e-34
2	15658661	ENSG00000079785.14	DDX1	67483	119	126	0.163212	1.41877e-06	0.168931	0.0343603	6.64678e-05	3.1654e-40	1.83801e-34
2	15618674	ENSG00000079785.14	DDX1	27496	96	106	0.137306	3.69294e-07	0.181028	0.0348524	6.64678e-05	3.1654e-40	1.83801e-34
2	15659856	ENSG00000079785.14	DDX1	68678	115	122	0.158031	5.22826e-06	0.16203	0.034958	6.64678e-05	3.1654e-40	1.83801e-34
2	15642467	ENSG00000079785.14	DDX1	51289	117	131	0.169689	2.3567e-07	0.16881	0.0319457	6.64678e-05	3.1654e-40	1.83801e-34
2	15643012	ENSG00000079785.14	DDX1	51834	117	131	0.169689	2.3567e-07	0.16881	0.0319457	6.64678e-05	3.1654e-40	1.83801e-34
2	15650052	ENSG00000079785.14	DDX1	58874	139	154	0.199482	1.66077e-06	0.151517	0.0310284	6.64678e-05	3.1654e-40	1.83801e-34
2	15642631	ENSG00000079785.14	DDX1	51453	124	138	0.178756	2.23632e-07	0.16699	0.031539	6.64678e-05	3.1654e-40	1.83801e-34
2	15649857	ENSG00000079785.14	DDX1	58679	136	150	0.194301	8.36818e-07	0.15707	0.0312464	6.64678e-05	3.1654e-40	1.83801e-34
2	15662227	ENSG00000079785.14	DDX1	71049	93	96	0.124352	1.35212e-05	0.172082	0.0389231	6.64678e-05	3.1654e-40	1.83801e-34
2	15650440	ENSG00000079785.14	DDX1	59262	137	152	0.196891	1.86057e-06	0.149632	0.0307947	6.64678e-05	3.1654e-40	1.83801e-34
2	15624494	ENSG00000079785.14	DDX1	33316	118	132	0.170984	1.09534e-07	0.17328	0.0318805	6.64678e-05	3.1654e-40	1.83801e-34
2	15624914	ENSG00000079785.14	DDX1	33736	117	131	0.169689	2.3567e-07	0.16881	0.0319457	6.64678e-05	3.1654e-40	1.83801e-34
2	15652990	ENSG00000079785.14	DDX1	61812	140	155	0.200777	6.90852e-07	0.157698	0.0311262	6.64678e-05	3.1654e-40	1.83801e-34
2	15653780	ENSG00000079785.14	DDX1	62602	139	154	0.199482	1.57755e-07	0.165648	0.0308827	6.64678e-05	3.1654e-40	1.83801e-34
2	15650454	ENSG00000079785.14	DDX1	59276	117	130	0.168831	3.77036e-07	0.166683	0.0321165	6.64678e-05	3.1654e-40	1.83801e-34
2	15638176	ENSG00000079785.14	DDX1	46998	118	132	0.170984	1.09534e-07	0.17328	0.0318805	6.64678e-05	3.1654e-40	1.83801e-34
2	15648378	ENSG00000079785.14	DDX1	57200	118	132	0.170984	2.65523e-07	0.168095	0.0319545	6.64678e-05	3.1654e-40	1.83801e-34
2	15651223	ENSG00000079785.14	DDX1	60045	119	133	0.17228	1.44834e-07	0.171956	0.0319584	6.64678e-05	3.1654e-40	1.83801e-34
2	15647733	ENSG00000079785.14	DDX1	56555	118	132	0.170984	2.65523e-07	0.168095	0.0319545	6.64678e-05	3.1654e-40	1.83801e-34
2	15649443	ENSG00000079785.14	DDX1	58265	122	136	0.176166	1.41773e-07	0.169729	0.03152	6.64678e-05	3.1654e-40	1.83801e-34
2	15657078	ENSG00000079785.14	DDX1	65900	96	102	0.132124	2.17436e-07	0.191219	0.0360771	6.64678e-05	3.1654e-40	1.83801e-34
2	15646936	ENSG00000079785.14	DDX1	55758	129	144	0.186529	2.55687e-08	0.177702	0.0311019	6.64678e-05	3.1654e-40	1.83801e-34
2	15623936	ENSG00000079785.14	DDX1	32758	120	134	0.173575	1.56321e-07	0.170102	0.0317024	6.64678e-05	3.1654e-40	1.83801e-34
2	15657801	ENSG00000079785.14	DDX1	66623	121	131	0.169689	5.9575e-08	0.181827	0.0327434	6.64678e-05	3.1654e-40	1.83801e-34
2	15664332	ENSG00000079785.14	DDX1	73154	119	126	0.163212	5.58472e-07	0.174872	0.0342211	6.64678e-05	3.1654e-40	1.83801e-34
2	15650056	ENSG00000079785.14	DDX1	58878	118	132	0.170984	2.65523e-07	0.168095	0.0319545	6.64678e-05	3.1654e-40	1.83801e-34
2	15664270	ENSG00000079785.14	DDX1	73092	119	126	0.163212	5.58472e-07	0.174872	0.0342211	6.64678e-05	3.1654e-40	1.83801e-34
2	15618488	ENSG00000079785.14	DDX1	27310	99	109	0.141192	3.9561e-07	0.179361	0.0346242	6.64678e-05	3.1654e-40	1.83801e-34
2	15609200	ENSG00000079785.14	DDX1	18022	103	113	0.146373	3.19441e-07	0.179487	0.0343623	6.64678e-05	3.1654e-40	1.83801e-34
2	15653525	ENSG00000079785.14	DDX1	62347	117	130	0.168394	3.24659e-08	0.181976	0.0321025	6.64678e-05	3.1654e-40	1.83801e-34
2	15615498	ENSG00000079785.14	DDX1	24320	101	111	0.143782	7.79154e-07	0.173395	0.0343928	6.64678e-05	3.1654e-40	1.83801e-34
2	15621842	ENSG00000079785.14	DDX1	30664	120	134	0.173575	1.56321e-07	0.170102	0.0317024	6.64678e-05	3.1654e-40	1.83801e-34
2	15625227	ENSG00000079785.14	DDX1	34049	117	131	0.169689	2.3567e-07	0.16881	0.0319457	6.64678e-05	3.1654e-40	1.83801e-34
2	15660317	ENSG00000079785.14	DDX1	69139	140	151	0.195596	3.02163e-05	0.138823	0.0327926	6.64678e-05	3.1654e-40	1.83801e-34
2	15651602	ENSG00000079785.14	DDX1	60424	117	130	0.168394	4.38577e-07	0.16824	0.032609	6.64678e-05	3.1654e-40	1.83801e-34
2	15652384	ENSG00000079785.14	DDX1	61206	117	130	0.168394	4.38577e-07	0.16824	0.032609	6.64678e-05	3.1654e-40	1.83801e-34
2	15613155	ENSG00000079785.14	DDX1	21977	102	112	0.145078	3.70711e-07	0.178003	0.034275	6.64678e-05	3.1654e-40	1.83801e-34
2	15606096	ENSG00000079785.14	DDX1	14918	106	116	0.150259	2.64568e-07	0.178358	0.0339007	6.64678e-05	3.1654e-40	1.83801e-34
2	15610007	ENSG00000079785.14	DDX1	18829	106	116	0.150259	2.64568e-07	0.178358	0.0339007	6.64678e-05	3.1654e-40	1.83801e-34
2	15604860	ENSG00000079785.14	DDX1	13682	106	116	0.150259	2.64568e-07	0.178358	0.0339007	6.64678e-05	3.1654e-40	1.83801e-34
2	15652485	ENSG00000079785.14	DDX1	61307	118	131	0.169689	2.33804e-07	0.171721	0.0324869	6.64678e-05	3.1654e-40	1.83801e-34
2	15653095	ENSG00000079785.14	DDX1	61917	117	130	0.168394	2.25878e-07	0.171881	0.0324749	6.64678e-05	3.1654e-40	1.83801e-34
2	15660004	ENSG00000079785.14	DDX1	68826	120	127	0.164508	8.82903e-07	0.171671	0.0342267	6.64678e-05	3.1654e-40	1.83801e-34
2	15663516	ENSG00000079785.14	DDX1	72338	121	128	0.165803	8.58686e-07	0.171232	0.0340999	6.64678e-05	3.1654e-40	1.83801e-34
2	15663460	ENSG00000079785.14	DDX1	72282	120	127	0.164508	1.38204e-06	0.168475	0.034229	6.64678e-05	3.1654e-40	1.83801e-34
2	15660597	ENSG00000079785.14	DDX1	69419	119	126	0.163212	1.41877e-06	0.168931	0.0343603	6.64678e-05	3.1654e-40	1.83801e-34
2	15652128	ENSG00000079785.14	DDX1	60950	117	130	0.168394	4.38577e-07	0.16824	0.032609	6.64678e-05	3.1654e-40	1.83801e-34
2	15654931	ENSG00000079785.14	DDX1	63753	117	130	0.168394	3.97105e-08	0.180935	0.032135	6.64678e-05	3.1654e-40	1.83801e-34
2	15596573	ENSG00000079785.14	DDX1	5395	119	133	0.17228	2.43184e-07	0.168536	0.0319318	6.64678e-05	3.1654e-40	1.83801e-34
2	15654550	ENSG00000079785.14	DDX1	63372	117	130	0.169271	4.27206e-08	0.180511	0.0321388	6.64678e-05	3.1654e-40	1.83801e-34
2	15595524	ENSG00000079785.14	DDX1	4346	123	137	0.177461	1.62223e-07	0.169819	0.0316927	6.64678e-05	3.1654e-40	1.83801e-34
2	15654457	ENSG00000079785.14	DDX1	63279	117	130	0.168831	3.46339e-08	0.18171	0.0321247	6.64678e-05	3.1654e-40	1.83801e-34
2	15593845	ENSG00000079785.14	DDX1	2667	119	133	0.17228	2.43184e-07	0.168536	0.0319318	6.64678e-05	3.1654e-40	1.83801e-34
2	15655655	ENSG00000079785.14	DDX1	64477	117	129	0.167098	4.84341e-08	0.181954	0.0325342	6.64678e-05	3.1654e-40	1.83801e-34
2	15612908	ENSG00000079785.14	DDX1	21730	102	112	0.145078	3.70711e-07	0.178003	0.034275	6.64678e-05	3.1654e-40	1.83801e-34
2	15594674	ENSG00000079785.14	DDX1	3496	123	137	0.177461	1.62223e-07	0.169819	0.0316927	6.64678e-05	3.1654e-40	1.83801e-34
2	15663000	ENSG00000079785.14	DDX1	71822	115	122	0.158031	4.27315e-06	0.162737	0.0347773	6.64678e-05	3.1654e-40	1.83801e-34
2	15650572	ENSG00000079785.14	DDX1	59394	138	153	0.198187	8.93712e-07	0.155915	0.0311011	6.64678e-05	3.1654e-40	1.83801e-34
2	15653088	ENSG00000079785.14	DDX1	61910	117	129	0.167098	2.75936e-07	0.172755	0.0328885	6.64678e-05	3.1654e-40	1.83801e-34
2	15652927	ENSG00000079785.14	DDX1	61749	93	100	0.129534	1.03668e-06	0.181788	0.036487	6.64678e-05	3.1654e-40	1.83801e-34
8	143478786	ENSG00000147813.15	NAPRT	-99571	27	27	0.0349741	7.95117e-07	-0.637998	0.126652	7.20451e-05	6.00852e-55	2.13463e-48
9	133263862	ENSG00000175164.13	ABO	-11352	253	315	0.408031	3.08535e-39	-0.50008	0.0330755	4.2173e-05	3.05953e-48	8.72326e-42
9	133266804	ENSG00000175164.13	ABO	-8410	255	318	0.411917	1.49374e-39	-0.500822	0.0329453	4.2173e-05	3.05953e-48	8.72326e-42
9	133267800	ENSG00000175164.13	ABO	-7414	255	318	0.411917	1.49374e-39	-0.500822	0.0329453	4.2173e-05	3.05953e-48	8.72326e-42
9	133267708	ENSG00000175164.13	ABO	-7506	255	318	0.411917	1.49374e-39	-0.500822	0.0329453	4.2173e-05	3.05953e-48	8.72326e-42
9	133266942	ENSG00000175164.13	ABO	-8272	255	318	0.411917	1.49374e-39	-0.500822	0.0329453	4.2173e-05	3.05953e-48	8.72326e-42
9	133269706	ENSG00000175164.13	ABO	-5508	255	318	0.411917	1.49374e-39	-0.500822	0.0329453	4.2173e-05	3.05953e-48	8.72326e-42
9	133267707	ENSG00000175164.13	ABO	-7507	255	318	0.411917	1.49374e-39	-0.500822	0.0329453	4.2173e-05	3.05953e-48	8.72326e-42
9	133261662	ENSG00000175164.13	ABO	-13552	240	292	0.378238	1.77257e-32	-0.478869	0.0359187	4.2173e-05	3.05953e-48	8.72326e-42
9	133261703	ENSG00000175164.13	ABO	-13511	239	290	0.375648	2.09778e-32	-0.479093	0.0359885	4.2173e-05	3.05953e-48	8.72326e-42
9	133269828	ENSG00000175164.13	ABO	-5386	243	296	0.38342	3.70057e-31	-0.468743	0.0361223	4.2173e-05	3.05953e-48	8.72326e-42
9	133266790	ENSG00000175164.13	ABO	-8424	242	295	0.382124	2.8006e-31	-0.46859	0.0360197	4.2173e-05	3.05953e-48	8.72326e-42
9	133267960	ENSG00000175164.13	ABO	-7254	242	295	0.382124	2.8006e-31	-0.46859	0.0360197	4.2173e-05	3.05953e-48	8.72326e-42
9	133257521	ENSG00000175164.13	ABO	-17693	238	295	0.382124	3.05953e-48	0.54643	0.0313065	4.2173e-05	3.05953e-48	8.72326e-42
9	133269582	ENSG00000175164.13	ABO	-5632	242	295	0.382124	2.8006e-31	-0.46859	0.0360197	4.2173e-05	3.05953e-48	8.72326e-42
9	133270061	ENSG00000175164.13	ABO	-5153	242	295	0.382124	2.8006e-31	-0.46859	0.0360197	4.2173e-05	3.05953e-48	8.72326e-42
9	133269548	ENSG00000175164.13	ABO	-5666	242	295	0.382124	2.8006e-31	-0.46859	0.0360197	4.2173e-05	3.05953e-48	8.72326e-42
9	133270074	ENSG00000175164.13	ABO	-5140	241	294	0.380829	2.77177e-30	-0.462823	0.03633	4.2173e-05	3.05953e-48	8.72326e-42
9	133269015	ENSG00000175164.13	ABO	-6199	242	295	0.382124	2.8006e-31	-0.46859	0.0360197	4.2173e-05	3.05953e-48	8.72326e-42
9	133269461	ENSG00000175164.13	ABO	-5753	242	295	0.382124	2.8006e-31	-0.46859	0.0360197	4.2173e-05	3.05953e-48	8.72326e-42
9	133268896	ENSG00000175164.13	ABO	-6318	242	295	0.382124	2.8006e-31	-0.46859	0.0360197	4.2173e-05	3.05953e-48	8.72326e-42
9	133268872	ENSG00000175164.13	ABO	-6342	242	295	0.382124	2.8006e-31	-0.46859	0.0360197	4.2173e-05	3.05953e-48	8.72326e-42
9	133268897	ENSG00000175164.13	ABO	-6317	242	295	0.382124	2.8006e-31	-0.46859	0.0360197	4.2173e-05	3.05953e-48	8.72326e-42
9	133268885	ENSG00000175164.13	ABO	-6329	242	295	0.382124	2.8006e-31	-0.46859	0.0360197	4.2173e-05	3.05953e-48	8.72326e-42
9	133268030	ENSG00000175164.13	ABO	-7184	241	294	0.380829	4.68681e-30	-0.459127	0.0362163	4.2173e-05	3.05953e-48	8.72326e-42
9	133270615	ENSG00000175164.13	ABO	-4599	242	295	0.382124	2.8006e-31	-0.46859	0.0360197	4.2173e-05	3.05953e-48	8.72326e-42
9	133271745	ENSG00000175164.13	ABO	-3469	241	293	0.379534	1.44189e-32	-0.478529	0.0358285	4.2173e-05	3.05953e-48	8.72326e-42
9	133270647	ENSG00000175164.13	ABO	-4567	242	295	0.382124	2.8006e-31	-0.46859	0.0360197	4.2173e-05	3.05953e-48	8.72326e-42
9	133270565	ENSG00000175164.13	ABO	-4649	242	295	0.382124	2.8006e-31	-0.46859	0.0360197	4.2173e-05	3.05953e-48	8.72326e-42
9	133270797	ENSG00000175164.13	ABO	-4417	242	295	0.382124	2.8006e-31	-0.46859	0.0360197	4.2173e-05	3.05953e-48	8.72326e-42
9	133271249	ENSG00000175164.13	ABO	-3965	242	295	0.382124	2.8006e-31	-0.46859	0.0360197	4.2173e-05	3.05953e-48	8.72326e-42
9	133270637	ENSG00000175164.13	ABO	-4577	242	295	0.382124	2.8006e-31	-0.46859	0.0360197	4.2173e-05	3.05953e-48	8.72326e-42
9	133273680	ENSG00000175164.13	ABO	-1534	251	312	0.404145	3.69522e-40	-0.505292	0.0328968	4.2173e-05	3.05953e-48	8.72326e-42
9	133273682	ENSG00000175164.13	ABO	-1532	251	312	0.404145	3.69522e-40	-0.505292	0.0328968	4.2173e-05	3.05953e-48	8.72326e-42
9	133272585	ENSG00000175164.13	ABO	-2629	256	316	0.409326	4.69703e-17	-0.349626	0.0393185	4.2173e-05	3.05953e-48	8.72326e-42
9	133274084	ENSG00000175164.13	ABO	-1130	239	290	0.375648	7.08105e-32	-0.476604	0.0361877	4.2173e-05	3.05953e-48	8.72326e-42
9	133273813	ENSG00000175164.13	ABO	-1401	234	283	0.36658	3.68307e-33	-0.48673	0.0360145	4.2173e-05	3.05953e-48	8.72326e-42
9	133272816	ENSG00000175164.13	ABO	-2398	270	344	0.445596	1.0365e-11	-0.286439	0.0405494	4.2173e-05	3.05953e-48	8.72326e-42
9	133272287	ENSG00000175164.13	ABO	-2927	265	335	0.433938	9.92071e-13	-0.297292	0.039987	4.2173e-05	3.05953e-48	8.72326e-42
9	133272620	ENSG00000175164.13	ABO	-2594	268	339	0.439119	1.42416e-11	-0.284502	0.0405695	4.2173e-05	3.05953e-48	8.72326e-42
9	133272138	ENSG00000175164.13	ABO	-3076	268	339	0.439119	1.42416e-11	-0.284502	0.0405695	4.2173e-05	3.05953e-48	8.72326e-42
9	133272408	ENSG00000175164.13	ABO	-2806	268	339	0.439119	1.42416e-11	-0.284502	0.0405695	4.2173e-05	3.05953e-48	8.72326e-42
9	133279871	ENSG00000175164.13	ABO	4657	273	353	0.457254	8.68669e-13	-0.298221	0.0400012	4.2173e-05	3.05953e-48	8.72326e-42
9	133272953	ENSG00000175164.13	ABO	-2261	268	339	0.439119	1.42416e-11	-0.284502	0.0405695	4.2173e-05	3.05953e-48	8.72326e-42
9	133272994	ENSG00000175164.13	ABO	-2220	268	339	0.439119	1.42416e-11	-0.284502	0.0405695	4.2173e-05	3.05953e-48	8.72326e-42
9	133273232	ENSG00000175164.13	ABO	-1982	268	339	0.439119	1.42416e-11	-0.284502	0.0405695	4.2173e-05	3.05953e-48	8.72326e-42
9	133273233	ENSG00000175164.13	ABO	-1981	268	339	0.439119	1.42416e-11	-0.284502	0.0405695	4.2173e-05	3.05953e-48	8.72326e-42
9	133271182	ENSG00000175164.13	ABO	-4032	180	208	0.26943	3.01582e-17	-0.381763	0.0426381	4.2173e-05	3.05953e-48	8.72326e-42
9	133372523	ENSG00000175164.13	ABO	97309	122	141	0.182642	2.90285e-07	0.259851	0.0495652	4.2173e-05	3.05953e-48	8.72326e-42
9	133372523	ENSG00000148290.9	SURF1	15847	122	141	0.182642	6.62246e-18	-0.432543	0.047211	4.93211e-05	3.72907e-34	7.96142e-29
9	133279294	ENSG00000175164.13	ABO	4080	159	179	0.231865	3.68204e-17	-0.398071	0.0445972	4.2173e-05	3.05953e-48	8.72326e-42
9	133279294	ENSG00000148290.9	SURF1	-77382	159	179	0.231865	1.85076e-08	0.281668	0.0487823	4.93211e-05	3.72907e-34	7.96142e-29
9	133370796	ENSG00000175164.13	ABO	95582	121	140	0.181347	2.87326e-07	0.260435	0.0496572	4.2173e-05	3.05953e-48	8.72326e-42
9	133370796	ENSG00000148290.9	SURF1	14120	121	140	0.181347	5.81269e-18	-0.434024	0.0472808	4.93211e-05	3.72907e-34	7.96142e-29
9	133278724	ENSG00000175164.13	ABO	3510	160	180	0.233161	9.78287e-18	-0.404767	0.0444382	4.2173e-05	3.05953e-48	8.72326e-42
9	133278724	ENSG00000148290.9	SURF1	-77952	160	180	0.233161	1.46694e-08	0.283733	0.0487753	4.93211e-05	3.72907e-34	7.96142e-29
9	133276354	ENSG00000175164.13	ABO	1140	161	181	0.234456	4.52615e-18	-0.408008	0.0442822	4.2173e-05	3.05953e-48	8.72326e-42
9	133276354	ENSG00000148290.9	SURF1	-80322	161	181	0.234456	8.89964e-09	0.287458	0.0486465	4.93211e-05	3.72907e-34	7.96142e-29
9	133278431	ENSG00000175164.13	ABO	3217	160	180	0.233161	9.78287e-18	-0.404767	0.0444382	4.2173e-05	3.05953e-48	8.72326e-42
9	133278431	ENSG00000148290.9	SURF1	-78245	160	180	0.233161	1.46694e-08	0.283733	0.0487753	4.93211e-05	3.72907e-34	7.96142e-29
9	133443675	ENSG00000175164.13	ABO	168461	145	167	0.216321	4.82009e-12	0.339163	0.0471955	4.2173e-05	3.05953e-48	8.72326e-42
9	133443675	ENSG00000148290.9	SURF1	86999	145	167	0.216321	4.99148e-10	-0.315931	0.0492106	4.93211e-05	3.72907e-34	7.96142e-29
9	133274295	ENSG00000175164.13	ABO	-919	131	146	0.189119	1.01598e-12	0.369877	0.0497748	4.2173e-05	3.05953e-48	8.72326e-42
9	133274295	ENSG00000148290.9	SURF1	-82381	131	146	0.189119	1.15719e-08	-0.308639	0.0526604	4.93211e-05	3.72907e-34	7.96142e-29
9	133274293	ENSG00000175164.13	ABO	-921	131	146	0.189119	1.01598e-12	0.369877	0.0497748	4.2173e-05	3.05953e-48	8.72326e-42
9	133274293	ENSG00000148290.9	SURF1	-82383	131	146	0.189119	1.15719e-08	-0.308639	0.0526604	4.93211e-05	3.72907e-34	7.96142e-29
9	133402020	ENSG00000175164.13	ABO	126806	122	140	0.181347	5.15822e-07	0.258223	0.0503721	4.2173e-05	3.05953e-48	8.72326e-42
9	133402020	ENSG00000148290.9	SURF1	45344	122	140	0.181347	1.00111e-18	-0.448417	0.0476129	4.93211e-05	3.72907e-34	7.96142e-29
9	133274414	ENSG00000175164.13	ABO	-800	140	155	0.200777	5.57248e-14	-0.381962	0.0485126	4.2173e-05	3.05953e-48	8.72326e-42
9	133274414	ENSG00000148290.9	SURF1	-82262	140	155	0.200777	2.61952e-09	0.31602	0.0515543	4.93211e-05	3.72907e-34	7.96142e-29
9	133273983	ENSG00000175164.13	ABO	-1231	140	155	0.200777	5.57248e-14	-0.381962	0.0485126	4.2173e-05	3.05953e-48	8.72326e-42
9	133273983	ENSG00000148290.9	SURF1	-82693	140	155	0.200777	2.61952e-09	0.31602	0.0515543	4.93211e-05	3.72907e-34	7.96142e-29
9	133279427	ENSG00000175164.13	ABO	4213	139	154	0.199482	1.09751e-13	-0.378356	0.0486841	4.2173e-05	3.05953e-48	8.72326e-42
9	133279427	ENSG00000148290.9	SURF1	-77249	139	154	0.199482	4.50365e-09	0.311979	0.0517139	4.93211e-05	3.72907e-34	7.96142e-29
9	133263362	ENSG00000175164.13	ABO	-11852	134	149	0.193005	1.18365e-13	0.381156	0.0491166	4.2173e-05	3.05953e-48	8.72326e-42
9	133263362	ENSG00000148290.9	SURF1	-93314	134	149	0.193005	1.51379e-09	-0.32371	0.0519857	4.93211e-05	3.72907e-34	7.96142e-29
9	133266456	ENSG00000175164.13	ABO	-8758	140	155	0.200777	5.57248e-14	-0.381962	0.0485126	4.2173e-05	3.05953e-48	8.72326e-42
9	133266456	ENSG00000148290.9	SURF1	-90220	140	155	0.200777	2.61952e-09	0.31602	0.0515543	4.93211e-05	3.72907e-34	7.96142e-29
15	51814104	ENSG00000128872.9	TMOD2	62518	264	335	0.433938	1.87101e-06	0.128332	0.0264176	0.000147556	2.03405e-08	6.60869e-05
15	51749105	ENSG00000128872.9	TMOD2	-2481	232	288	0.374026	4.81167e-06	-0.120918	0.0259854	0.000147556	2.03405e-08	6.60869e-05
16	74902133	ENSG00000103091.14	WDR59	-98040	264	341	0.44171	3.27814e-20	0.387661	0.0392684	9.27791e-05	5.48214e-31	8.56553e-26
16	74903673	ENSG00000103091.14	WDR59	-96500	257	327	0.423575	3.29703e-21	0.402265	0.0395493	9.27791e-05	5.48214e-31	8.56553e-26
16	74902638	ENSG00000103091.14	WDR59	-97535	265	338	0.437824	9.92712e-22	0.416108	0.0402977	9.27791e-05	5.48214e-31	8.56553e-26
16	74905191	ENSG00000103091.14	WDR59	-94982	271	361	0.467617	9.62775e-20	-0.400248	0.0411347	9.27791e-05	5.48214e-31	8.56553e-26
16	74903745	ENSG00000103091.14	WDR59	-96428	249	316	0.409326	7.36832e-19	0.375474	0.0396943	9.27791e-05	5.48214e-31	8.56553e-26
16	74904185	ENSG00000103091.14	WDR59	-95988	258	328	0.42487	1.28982e-22	0.412773	0.0389915	9.27791e-05	5.48214e-31	8.56553e-26
16	74908497	ENSG00000103091.14	WDR59	-91676	271	360	0.466321	4.37073e-20	-0.406733	0.0413586	9.27791e-05	5.48214e-31	8.56553e-26
16	74904646	ENSG00000103091.14	WDR59	-95527	270	359	0.465026	4.59494e-20	-0.40254	0.0409597	9.27791e-05	5.48214e-31	8.56553e-26
16	74904845	ENSG00000103091.14	WDR59	-95328	270	359	0.465026	4.59494e-20	-0.40254	0.0409597	9.27791e-05	5.48214e-31	8.56553e-26
16	74903930	ENSG00000103091.14	WDR59	-96243	258	330	0.427461	2.05227e-21	0.404201	0.039502	9.27791e-05	5.48214e-31	8.56553e-26
16	74904377	ENSG00000103091.14	WDR59	-95796	257	323	0.418394	1.13224e-20	-0.398004	0.0397563	9.27791e-05	5.48214e-31	8.56553e-26
16	74902646	ENSG00000103091.14	WDR59	-97527	250	310	0.401554	9.92045e-20	0.388158	0.0399084	9.27791e-05	5.48214e-31	8.56553e-26
18	79959066	ENSG00000122490.18	PQLC1	7402	224	278	0.362924	4.06442e-07	-0.136985	0.0264717	0.00010826	5.60509e-14	7.68528e-10
18	79879585	ENSG00000122490.18	PQLC1	-72079	270	353	0.457254	3.99147e-10	0.173287	0.0268313	0.00010826	5.60509e-14	7.68528e-10
18	79879585	ENSG00000261126.7	RBFADN	-167315	270	353	0.457254	3.37667e-05	-0.228055	0.0542099	0.000120492	1.55357e-34	8.50285e-29
18	79876451	ENSG00000122490.18	PQLC1	-75213	270	354	0.458549	4.42669e-10	0.171964	0.0266999	0.00010826	5.60509e-14	7.68528e-10
18	79876451	ENSG00000261126.7	RBFADN	-170449	270	354	0.458549	7.72146e-05	-0.216542	0.0540613	0.000120492	1.55357e-34	8.50285e-29
18	79880207	ENSG00000122490.18	PQLC1	-71457	269	353	0.457254	8.32066e-10	0.169165	0.0267177	0.00010826	5.60509e-14	7.68528e-10
18	79880207	ENSG00000261126.7	RBFADN	-166693	269	353	0.457254	4.44416e-05	-0.223203	0.0539022	0.000120492	1.55357e-34	8.50285e-29
19	56390251	ENSG00000267454.5	ZNF582-AS1	-3405	281	370	0.479275	9.82743e-24	-0.449977	0.0412423	4.58761e-05	2.10013e-27	2.93112e-22
19	56390251	ENSG00000198046.11	ZNF667	-86867	281	370	0.479275	5.86185e-06	-0.218633	0.0474292	4.29674e-05	8.00036e-28	1.34838e-22
19	56408979	ENSG00000267454.5	ZNF582-AS1	15323	277	369	0.477979	1.32412e-17	-0.371926	0.0410197	4.58761e-05	2.10013e-27	2.93112e-22
19	56427683	ENSG00000267454.5	ZNF582-AS1	34027	279	381	0.493523	1.91819e-19	-0.389201	0.0403785	4.58761e-05	2.10013e-27	2.93112e-22
19	56427683	ENSG00000198046.11	ZNF667	-49435	279	381	0.493523	1.00398e-06	-0.223398	0.0447784	4.29674e-05	8.00036e-28	1.34838e-22
19	56392782	ENSG00000267454.5	ZNF582-AS1	-874	281	371	0.48057	2.22337e-24	-0.454292	0.0409424	4.58761e-05	2.10013e-27	2.93112e-22
19	56392782	ENSG00000198046.11	ZNF667	-84336	281	371	0.48057	6.81063e-06	-0.216577	0.047326	4.29674e-05	8.00036e-28	1.34838e-22
19	56425228	ENSG00000267454.5	ZNF582-AS1	31572	279	381	0.493523	1.91819e-19	-0.389201	0.0403785	4.58761e-05	2.10013e-27	2.93112e-22
19	56425228	ENSG00000198046.11	ZNF667	-51890	279	381	0.493523	1.00398e-06	-0.223398	0.0447784	4.29674e-05	8.00036e-28	1.34838e-22
19	56425453	ENSG00000267454.5	ZNF582-AS1	31797	279	381	0.493523	1.91819e-19	-0.389201	0.0403785	4.58761e-05	2.10013e-27	2.93112e-22
19	56425453	ENSG00000198046.11	ZNF667	-51665	279	381	0.493523	1.00398e-06	-0.223398	0.0447784	4.29674e-05	8.00036e-28	1.34838e-22
19	56433737	ENSG00000267454.5	ZNF582-AS1	40081	280	383	0.496114	3.03146e-19	-0.389147	0.0406296	4.58761e-05	2.10013e-27	2.93112e-22
19	56433737	ENSG00000198046.11	ZNF667	-43381	280	383	0.496114	9.72231e-07	-0.224744	0.044988	4.29674e-05	8.00036e-28	1.34838e-22
19	56421916	ENSG00000267454.5	ZNF582-AS1	28260	278	371	0.48057	3.0029e-18	-0.377592	0.0407346	4.58761e-05	2.10013e-27	2.93112e-22
19	56421916	ENSG00000198046.11	ZNF667	-55202	278	371	0.48057	2.76324e-05	-0.192471	0.0452387	4.29674e-05	8.00036e-28	1.34838e-22
19	56417581	ENSG00000267454.5	ZNF582-AS1	23925	276	366	0.474093	1.14754e-17	-0.374522	0.0412166	4.58761e-05	2.10013e-27	2.93112e-22
19	56420303	ENSG00000267454.5	ZNF582-AS1	26647	278	371	0.48057	3.0029e-18	-0.377592	0.0407346	4.58761e-05	2.10013e-27	2.93112e-22
19	56420303	ENSG00000198046.11	ZNF667	-56815	278	371	0.48057	2.76324e-05	-0.192471	0.0452387	4.29674e-05	8.00036e-28	1.34838e-22
19	56415421	ENSG00000267454.5	ZNF582-AS1	21765	276	366	0.474093	1.14754e-17	-0.374522	0.0412166	4.58761e-05	2.10013e-27	2.93112e-22
19	56415420	ENSG00000267454.5	ZNF582-AS1	21764	276	366	0.474093	1.14754e-17	-0.374522	0.0412166	4.58761e-05	2.10013e-27	2.93112e-22
19	56416752	ENSG00000267454.5	ZNF582-AS1	23096	276	366	0.474093	1.14754e-17	-0.374522	0.0412166	4.58761e-05	2.10013e-27	2.93112e-22
19	56431206	ENSG00000267454.5	ZNF582-AS1	37550	276	366	0.474093	1.14754e-17	-0.374522	0.0412166	4.58761e-05	2.10013e-27	2.93112e-22
19	56430853	ENSG00000267454.5	ZNF582-AS1	37197	276	366	0.474093	1.14754e-17	-0.374522	0.0412166	4.58761e-05	2.10013e-27	2.93112e-22
19	56430650	ENSG00000267454.5	ZNF582-AS1	36994	276	366	0.474093	1.14754e-17	-0.374522	0.0412166	4.58761e-05	2.10013e-27	2.93112e-22
19	56430360	ENSG00000267454.5	ZNF582-AS1	36704	276	366	0.474093	1.14754e-17	-0.374522	0.0412166	4.58761e-05	2.10013e-27	2.93112e-22
19	56428202	ENSG00000267454.5	ZNF582-AS1	34546	276	366	0.474093	1.14754e-17	-0.374522	0.0412166	4.58761e-05	2.10013e-27	2.93112e-22
19	56472909	ENSG00000267454.5	ZNF582-AS1	79253	260	343	0.444301	1.20872e-10	0.282341	0.0423883	4.58761e-05	2.10013e-27	2.93112e-22
19	56472909	ENSG00000198046.11	ZNF667	-4209	260	343	0.444301	8.2362e-07	0.22184	0.0441024	4.29674e-05	8.00036e-28	1.34838e-22
19	56473006	ENSG00000267454.5	ZNF582-AS1	79350	260	343	0.444301	1.20872e-10	0.282341	0.0423883	4.58761e-05	2.10013e-27	2.93112e-22
19	56473006	ENSG00000198046.11	ZNF667	-4112	260	343	0.444301	8.2362e-07	0.22184	0.0441024	4.29674e-05	8.00036e-28	1.34838e-22
19	56474027	ENSG00000267454.5	ZNF582-AS1	80371	260	343	0.444301	1.20872e-10	0.282341	0.0423883	4.58761e-05	2.10013e-27	2.93112e-22
19	56474027	ENSG00000198046.11	ZNF667	-3091	260	343	0.444301	8.2362e-07	0.22184	0.0441024	4.29674e-05	8.00036e-28	1.34838e-22
19	56433019	ENSG00000267454.5	ZNF582-AS1	39363	275	365	0.472798	5.84642e-18	-0.378169	0.0411997	4.58761e-05	2.10013e-27	2.93112e-22
19	56472523	ENSG00000267454.5	ZNF582-AS1	78867	260	343	0.444301	1.20872e-10	0.282341	0.0423883	4.58761e-05	2.10013e-27	2.93112e-22
19	56472523	ENSG00000198046.11	ZNF667	-4595	260	343	0.444301	8.2362e-07	0.22184	0.0441024	4.29674e-05	8.00036e-28	1.34838e-22
19	56428384	ENSG00000267454.5	ZNF582-AS1	34728	276	366	0.474093	1.14754e-17	-0.374522	0.0412166	4.58761e-05	2.10013e-27	2.93112e-22

## Sheet: Artery_Aorta
chr	pos	gene_id	gene_name	tss_distance	ma_samples	ma_count	maf	pval_nominal	slope	slope_se	pval_nominal_threshold	min_pval_nominal	pval_beta
2	15584186	ENSG00000079785.14	DDX1	-6992	141	155	0.200258	6.47915e-08	-0.171483	0.030973	9.50964e-05	1.47333e-50	9.68627e-45
2	15586997	ENSG00000079785.14	DDX1	-4181	150	164	0.211886	4.35801e-08	-0.172081	0.030661	9.50964e-05	1.47333e-50	9.68627e-45
2	15586369	ENSG00000079785.14	DDX1	-4809	146	160	0.206718	2.40051e-08	-0.176863	0.0308935	9.50964e-05	1.47333e-50	9.68627e-45
2	15627828	ENSG00000079785.14	DDX1	36650	108	118	0.152455	8.53543e-09	-0.200443	0.0338801	9.50964e-05	1.47333e-50	9.68627e-45
2	15629483	ENSG00000079785.14	DDX1	38305	109	119	0.153747	1.09821e-08	-0.198251	0.0337732	9.50964e-05	1.47333e-50	9.68627e-45
2	15658661	ENSG00000079785.14	DDX1	67483	127	133	0.171835	2.00207e-06	-0.170871	0.0352812	9.50964e-05	1.47333e-50	9.68627e-45
2	15618674	ENSG00000079785.14	DDX1	27496	106	116	0.149871	5.14852e-08	-0.189647	0.0339833	9.50964e-05	1.47333e-50	9.68627e-45
2	15659856	ENSG00000079785.14	DDX1	68678	124	130	0.167959	2.90578e-07	-0.186579	0.0355928	9.50964e-05	1.47333e-50	9.68627e-45
2	15642467	ENSG00000079785.14	DDX1	51289	130	143	0.184755	1.99719e-08	-0.181734	0.0315549	9.50964e-05	1.47333e-50	9.68627e-45
2	15643012	ENSG00000079785.14	DDX1	51834	130	143	0.184755	1.99719e-08	-0.181734	0.0315549	9.50964e-05	1.47333e-50	9.68627e-45
2	15650052	ENSG00000079785.14	DDX1	58874	145	160	0.206718	1.39737e-08	-0.179021	0.0307299	9.50964e-05	1.47333e-50	9.68627e-45
2	15642631	ENSG00000079785.14	DDX1	51453	134	147	0.189922	6.94195e-08	-0.173415	0.0313973	9.50964e-05	1.47333e-50	9.68627e-45
2	15649857	ENSG00000079785.14	DDX1	58679	141	155	0.200258	9.10808e-08	-0.170148	0.0311012	9.50964e-05	1.47333e-50	9.68627e-45
2	15662227	ENSG00000079785.14	DDX1	71049	98	103	0.133075	3.56516e-08	-0.212116	0.0375396	9.50964e-05	1.47333e-50	9.68627e-45
2	15650440	ENSG00000079785.14	DDX1	59262	145	160	0.206718	1.39737e-08	-0.179021	0.0307299	9.50964e-05	1.47333e-50	9.68627e-45
2	15624494	ENSG00000079785.14	DDX1	33316	131	144	0.186047	2.83407e-08	-0.180166	0.0316427	9.50964e-05	1.47333e-50	9.68627e-45
2	15624914	ENSG00000079785.14	DDX1	33736	131	144	0.186047	2.83407e-08	-0.180166	0.0316427	9.50964e-05	1.47333e-50	9.68627e-45
2	15652990	ENSG00000079785.14	DDX1	61812	147	161	0.20801	9.42013e-09	-0.183347	0.0310852	9.50964e-05	1.47333e-50	9.68627e-45
2	15653780	ENSG00000079785.14	DDX1	62602	147	161	0.20801	9.42013e-09	-0.183347	0.0310852	9.50964e-05	1.47333e-50	9.68627e-45
2	15650454	ENSG00000079785.14	DDX1	59276	129	141	0.182171	3.17641e-08	-0.181511	0.0319997	9.50964e-05	1.47333e-50	9.68627e-45
2	15638176	ENSG00000079785.14	DDX1	46998	130	143	0.184755	1.99719e-08	-0.181734	0.0315549	9.50964e-05	1.47333e-50	9.68627e-45
2	15648378	ENSG00000079785.14	DDX1	57200	129	142	0.183463	1.52209e-08	-0.183961	0.0316639	9.50964e-05	1.47333e-50	9.68627e-45
2	15651223	ENSG00000079785.14	DDX1	60045	129	142	0.183463	7.3247e-09	-0.187811	0.0315959	9.50964e-05	1.47333e-50	9.68627e-45
2	15647733	ENSG00000079785.14	DDX1	56555	129	142	0.183463	1.52209e-08	-0.183961	0.0316639	9.50964e-05	1.47333e-50	9.68627e-45
2	15649443	ENSG00000079785.14	DDX1	58265	131	144	0.186047	1.04479e-07	-0.172188	0.0316283	9.50964e-05	1.47333e-50	9.68627e-45
2	15657078	ENSG00000079785.14	DDX1	65900	104	111	0.143411	1.80825e-09	-0.216948	0.03502	9.50964e-05	1.47333e-50	9.68627e-45
2	15646936	ENSG00000079785.14	DDX1	55758	137	151	0.19509	1.80216e-07	-0.166955	0.0312816	9.50964e-05	1.47333e-50	9.68627e-45
2	15623936	ENSG00000079785.14	DDX1	32758	133	146	0.18863	1.9295e-08	-0.181589	0.0314946	9.50964e-05	1.47333e-50	9.68627e-45
2	15657801	ENSG00000079785.14	DDX1	66623	129	140	0.180879	4.13536e-08	-0.184019	0.0327301	9.50964e-05	1.47333e-50	9.68627e-45
2	15664332	ENSG00000079785.14	DDX1	73154	127	133	0.171835	7.74804e-07	-0.177349	0.0351714	9.50964e-05	1.47333e-50	9.68627e-45
2	15650056	ENSG00000079785.14	DDX1	58878	129	142	0.183463	1.52209e-08	-0.183961	0.0316639	9.50964e-05	1.47333e-50	9.68627e-45
2	15664270	ENSG00000079785.14	DDX1	73092	127	133	0.171835	7.74804e-07	-0.177349	0.0351714	9.50964e-05	1.47333e-50	9.68627e-45
2	15618488	ENSG00000079785.14	DDX1	27310	109	119	0.153747	2.80129e-08	-0.19202	0.0337117	9.50964e-05	1.47333e-50	9.68627e-45
2	15609200	ENSG00000079785.14	DDX1	18022	113	123	0.158915	4.4946e-08	-0.188077	0.0335463	9.50964e-05	1.47333e-50	9.68627e-45
2	15653525	ENSG00000079785.14	DDX1	62347	129	141	0.182171	7.33908e-09	-0.190196	0.031999	9.50964e-05	1.47333e-50	9.68627e-45
2	15615498	ENSG00000079785.14	DDX1	24320	110	120	0.155039	1.48997e-08	-0.195409	0.0336114	9.50964e-05	1.47333e-50	9.68627e-45
2	15621842	ENSG00000079785.14	DDX1	30664	132	145	0.187339	1.39172e-08	-0.182869	0.0313863	9.50964e-05	1.47333e-50	9.68627e-45
2	15625227	ENSG00000079785.14	DDX1	34049	131	144	0.186047	2.83407e-08	-0.180166	0.0316427	9.50964e-05	1.47333e-50	9.68627e-45
2	15660317	ENSG00000079785.14	DDX1	69139	147	158	0.204134	4.06126e-08	-0.189389	0.0336646	9.50964e-05	1.47333e-50	9.68627e-45
2	15651602	ENSG00000079785.14	DDX1	60424	129	141	0.182171	1.51841e-08	-0.185625	0.0319477	9.50964e-05	1.47333e-50	9.68627e-45
2	15652384	ENSG00000079785.14	DDX1	61206	129	141	0.182171	1.51841e-08	-0.185625	0.0319477	9.50964e-05	1.47333e-50	9.68627e-45
2	15613155	ENSG00000079785.14	DDX1	21977	110	120	0.155039	1.48997e-08	-0.195409	0.0336114	9.50964e-05	1.47333e-50	9.68627e-45
2	15606096	ENSG00000079785.14	DDX1	14918	115	125	0.161499	3.26426e-08	-0.18875	0.0333061	9.50964e-05	1.47333e-50	9.68627e-45
2	15610007	ENSG00000079785.14	DDX1	18829	115	125	0.161499	3.26426e-08	-0.18875	0.0333061	9.50964e-05	1.47333e-50	9.68627e-45
2	15604860	ENSG00000079785.14	DDX1	13682	115	125	0.161499	3.26426e-08	-0.18875	0.0333061	9.50964e-05	1.47333e-50	9.68627e-45
2	15652485	ENSG00000079785.14	DDX1	61307	129	141	0.182171	1.51841e-08	-0.185625	0.0319477	9.50964e-05	1.47333e-50	9.68627e-45
2	15653095	ENSG00000079785.14	DDX1	61917	129	141	0.182171	7.33908e-09	-0.190196	0.031999	9.50964e-05	1.47333e-50	9.68627e-45
2	15660004	ENSG00000079785.14	DDX1	68826	128	134	0.173127	7.43623e-07	-0.177911	0.0352236	9.50964e-05	1.47333e-50	9.68627e-45
2	15663516	ENSG00000079785.14	DDX1	72338	128	134	0.173127	7.43623e-07	-0.177911	0.0352236	9.50964e-05	1.47333e-50	9.68627e-45
2	15663460	ENSG00000079785.14	DDX1	72282	127	133	0.171835	2.00207e-06	-0.170871	0.0352812	9.50964e-05	1.47333e-50	9.68627e-45
2	15660597	ENSG00000079785.14	DDX1	69419	127	133	0.171835	2.00207e-06	-0.170871	0.0352812	9.50964e-05	1.47333e-50	9.68627e-45
2	15652128	ENSG00000079785.14	DDX1	60950	129	141	0.182171	1.51841e-08	-0.185625	0.0319477	9.50964e-05	1.47333e-50	9.68627e-45
2	15654931	ENSG00000079785.14	DDX1	63753	130	142	0.183463	2.41239e-09	-0.195799	0.0318687	9.50964e-05	1.47333e-50	9.68627e-45
2	15596573	ENSG00000079785.14	DDX1	5395	133	146	0.18863	1.66576e-08	-0.182797	0.0315544	9.50964e-05	1.47333e-50	9.68627e-45
2	15654550	ENSG00000079785.14	DDX1	63372	130	142	0.184416	2.64486e-09	-0.195538	0.0319112	9.50964e-05	1.47333e-50	9.68627e-45
2	15595524	ENSG00000079785.14	DDX1	4346	138	151	0.19509	3.27932e-08	-0.177538	0.0313326	9.50964e-05	1.47333e-50	9.68627e-45
2	15654457	ENSG00000079785.14	DDX1	63279	130	142	0.183463	2.41239e-09	-0.195799	0.0318687	9.50964e-05	1.47333e-50	9.68627e-45
2	15593845	ENSG00000079785.14	DDX1	2667	133	146	0.18863	1.66576e-08	-0.182797	0.0315544	9.50964e-05	1.47333e-50	9.68627e-45
2	15655655	ENSG00000079785.14	DDX1	64477	130	141	0.182171	5.23786e-09	-0.19344	0.0322133	9.50964e-05	1.47333e-50	9.68627e-45
2	15612908	ENSG00000079785.14	DDX1	21730	110	120	0.155039	1.48997e-08	-0.195409	0.0336114	9.50964e-05	1.47333e-50	9.68627e-45
2	15594674	ENSG00000079785.14	DDX1	3496	138	151	0.19509	3.27932e-08	-0.177538	0.0313326	9.50964e-05	1.47333e-50	9.68627e-45
2	15663000	ENSG00000079785.14	DDX1	71822	123	129	0.166667	3.78066e-07	-0.185857	0.035817	9.50964e-05	1.47333e-50	9.68627e-45
2	15650572	ENSG00000079785.14	DDX1	59394	145	160	0.206718	1.24097e-08	-0.180086	0.0307969	9.50964e-05	1.47333e-50	9.68627e-45
2	15653088	ENSG00000079785.14	DDX1	61910	129	140	0.180879	1.5342e-08	-0.187961	0.0323606	9.50964e-05	1.47333e-50	9.68627e-45
2	15652927	ENSG00000079785.14	DDX1	61749	102	109	0.140827	2.89096e-09	-0.216006	0.0353431	9.50964e-05	1.47333e-50	9.68627e-45
3	45875294	ENSG00000172215.5	CXCR6	-65639	70	72	0.0930233	5.52126e-05	-0.366748	0.0897145	0.000144262	9.49311e-06	0.0183988
3	45887277	ENSG00000172215.5	CXCR6	-53656	70	72	0.0930233	5.52126e-05	-0.366748	0.0897145	0.000144262	9.49311e-06	0.0183988
3	45873093	ENSG00000172215.5	CXCR6	-67840	68	70	0.0904393	6.18129e-05	-0.36691	0.0903656	0.000144262	9.49311e-06	0.0183988
3	45876723	ENSG00000172215.5	CXCR6	-64210	70	72	0.0930233	5.52126e-05	-0.366748	0.0897145	0.000144262	9.49311e-06	0.0183988
3	45878806	ENSG00000172215.5	CXCR6	-62127	70	72	0.0930233	5.52126e-05	-0.366748	0.0897145	0.000144262	9.49311e-06	0.0183988
3	45890915	ENSG00000172215.5	CXCR6	-50018	69	71	0.0917313	5.13283e-05	-0.370557	0.0902534	0.000144262	9.49311e-06	0.0183988
3	45898310	ENSG00000172215.5	CXCR6	-42623	69	71	0.0917313	5.13283e-05	-0.370557	0.0902534	0.000144262	9.49311e-06	0.0183988
3	45897524	ENSG00000172215.5	CXCR6	-43409	69	71	0.0917313	5.13283e-05	-0.370557	0.0902534	0.000144262	9.49311e-06	0.0183988
3	45903640	ENSG00000172215.5	CXCR6	-37293	69	71	0.0917313	5.13283e-05	-0.370557	0.0902534	0.000144262	9.49311e-06	0.0183988
3	45905526	ENSG00000172215.5	CXCR6	-35407	69	71	0.0917313	5.13283e-05	-0.370557	0.0902534	0.000144262	9.49311e-06	0.0183988
3	46014224	ENSG00000172215.5	CXCR6	73291	70	73	0.0943152	2.36309e-05	-0.373419	0.0870187	0.000144262	9.49311e-06	0.0183988
3	46014681	ENSG00000172215.5	CXCR6	73748	73	76	0.0981912	3.42535e-05	-0.364812	0.0867922	0.000144262	9.49311e-06	0.0183988
3	46012476	ENSG00000172215.5	CXCR6	71543	70	73	0.0943152	2.36309e-05	-0.373419	0.0870187	0.000144262	9.49311e-06	0.0183988
3	46012089	ENSG00000172215.5	CXCR6	71156	70	73	0.0943152	2.36309e-05	-0.373419	0.0870187	0.000144262	9.49311e-06	0.0183988
3	45993605	ENSG00000172215.5	CXCR6	52672	70	73	0.0943152	1.93517e-05	-0.37693	0.0868905	0.000144262	9.49311e-06	0.0183988
3	46000345	ENSG00000172215.5	CXCR6	59412	70	73	0.0943152	2.36309e-05	-0.373419	0.0870187	0.000144262	9.49311e-06	0.0183988
3	46004967	ENSG00000172215.5	CXCR6	64034	70	73	0.0943152	2.36309e-05	-0.373419	0.0870187	0.000144262	9.49311e-06	0.0183988
3	45997568	ENSG00000172215.5	CXCR6	56635	70	73	0.0943152	2.36309e-05	-0.373419	0.0870187	0.000144262	9.49311e-06	0.0183988
3	45995029	ENSG00000172215.5	CXCR6	54096	70	73	0.0943152	1.93517e-05	-0.37693	0.0868905	0.000144262	9.49311e-06	0.0183988
3	45998376	ENSG00000172215.5	CXCR6	57443	70	73	0.0943152	2.36309e-05	-0.373419	0.0870187	0.000144262	9.49311e-06	0.0183988
3	46006166	ENSG00000172215.5	CXCR6	65233	70	73	0.0943152	2.36309e-05	-0.373419	0.0870187	0.000144262	9.49311e-06	0.0183988
3	45987606	ENSG00000172215.5	CXCR6	46673	70	73	0.0943152	1.93517e-05	-0.37693	0.0868905	0.000144262	9.49311e-06	0.0183988
3	45983037	ENSG00000172215.5	CXCR6	42104	70	73	0.0943152	1.93517e-05	-0.37693	0.0868905	0.000144262	9.49311e-06	0.0183988
3	45981341	ENSG00000172215.5	CXCR6	40408	70	73	0.0943152	1.93517e-05	-0.37693	0.0868905	0.000144262	9.49311e-06	0.0183988
3	45983556	ENSG00000172215.5	CXCR6	42623	70	73	0.0943152	1.93517e-05	-0.37693	0.0868905	0.000144262	9.49311e-06	0.0183988
3	45912847	ENSG00000172215.5	CXCR6	-28086	70	72	0.0930233	4.18838e-05	-0.369486	0.0889253	0.000144262	9.49311e-06	0.0183988
3	46017757	ENSG00000172215.5	CXCR6	76824	69	72	0.0930233	2.28732e-05	-0.376249	0.0875222	0.000144262	9.49311e-06	0.0183988
3	45973053	ENSG00000172215.5	CXCR6	32120	70	73	0.0943152	1.93517e-05	-0.37693	0.0868905	0.000144262	9.49311e-06	0.0183988
3	45972340	ENSG00000172215.5	CXCR6	31407	70	73	0.0943152	1.93517e-05	-0.37693	0.0868905	0.000144262	9.49311e-06	0.0183988
3	46019726	ENSG00000172215.5	CXCR6	78793	69	72	0.0930233	2.28732e-05	-0.376249	0.0875222	0.000144262	9.49311e-06	0.0183988
3	45970883	ENSG00000172215.5	CXCR6	29950	71	74	0.0956072	3.83143e-05	-0.360596	0.0863402	0.000144262	9.49311e-06	0.0183988
3	46017416	ENSG00000172215.5	CXCR6	76483	69	72	0.0930233	2.28732e-05	-0.376249	0.0875222	0.000144262	9.49311e-06	0.0183988
3	45976852	ENSG00000172215.5	CXCR6	35919	70	73	0.0943152	1.93517e-05	-0.37693	0.0868905	0.000144262	9.49311e-06	0.0183988
3	45929452	ENSG00000172215.5	CXCR6	-11481	71	74	0.0956072	3.15031e-05	-0.366426	0.0867641	0.000144262	9.49311e-06	0.0183988
3	46026015	ENSG00000172215.5	CXCR6	85082	69	72	0.0930233	2.28732e-05	-0.376249	0.0875222	0.000144262	9.49311e-06	0.0183988
3	46027343	ENSG00000172215.5	CXCR6	86410	69	72	0.0930233	2.28732e-05	-0.376249	0.0875222	0.000144262	9.49311e-06	0.0183988
3	46029589	ENSG00000172215.5	CXCR6	88656	69	72	0.0930233	2.28732e-05	-0.376249	0.0875222	0.000144262	9.49311e-06	0.0183988
3	45970899	ENSG00000172215.5	CXCR6	29966	71	74	0.0956072	3.83143e-05	-0.360596	0.0863402	0.000144262	9.49311e-06	0.0183988
3	45970787	ENSG00000172215.5	CXCR6	29854	70	73	0.0943152	1.93517e-05	-0.37693	0.0868905	0.000144262	9.49311e-06	0.0183988
3	46031027	ENSG00000172215.5	CXCR6	90094	69	72	0.0930233	2.28732e-05	-0.376249	0.0875222	0.000144262	9.49311e-06	0.0183988
3	45932600	ENSG00000172215.5	CXCR6	-8333	71	74	0.0956072	3.15031e-05	-0.366426	0.0867641	0.000144262	9.49311e-06	0.0183988
3	46008272	ENSG00000172215.5	CXCR6	67339	70	73	0.0943152	2.36309e-05	-0.373419	0.0870187	0.000144262	9.49311e-06	0.0183988
3	45967995	ENSG00000172215.5	CXCR6	27062	71	74	0.0956072	1.96189e-05	-0.373772	0.086226	0.000144262	9.49311e-06	0.0183988
3	45966331	ENSG00000172215.5	CXCR6	25398	70	73	0.0943152	1.93517e-05	-0.37693	0.0868905	0.000144262	9.49311e-06	0.0183988
3	45966595	ENSG00000172215.5	CXCR6	25662	70	73	0.0943152	1.93517e-05	-0.37693	0.0868905	0.000144262	9.49311e-06	0.0183988
3	45928899	ENSG00000172215.5	CXCR6	-12034	71	74	0.0956072	3.15031e-05	-0.366426	0.0867641	0.000144262	9.49311e-06	0.0183988
3	45935170	ENSG00000172215.5	CXCR6	-5763	71	74	0.0956072	3.15031e-05	-0.366426	0.0867641	0.000144262	9.49311e-06	0.0183988
3	46039814	ENSG00000172215.5	CXCR6	98881	69	72	0.0930233	2.28732e-05	-0.376249	0.0875222	0.000144262	9.49311e-06	0.0183988
3	46046500	ENSG00000172215.5	CXCR6	105567	69	72	0.0930233	2.28732e-05	-0.376249	0.0875222	0.000144262	9.49311e-06	0.0183988
3	45926308	ENSG00000172215.5	CXCR6	-14625	71	74	0.0956072	3.15031e-05	-0.366426	0.0867641	0.000144262	9.49311e-06	0.0183988
3	46023134	ENSG00000172215.5	CXCR6	82201	69	72	0.0930233	2.28732e-05	-0.376249	0.0875222	0.000144262	9.49311e-06	0.0183988
3	45926551	ENSG00000172215.5	CXCR6	-14382	71	74	0.0956072	3.15031e-05	-0.366426	0.0867641	0.000144262	9.49311e-06	0.0183988
3	45933951	ENSG00000172215.5	CXCR6	-6982	71	74	0.0956072	3.15031e-05	-0.366426	0.0867641	0.000144262	9.49311e-06	0.0183988
3	45919154	ENSG00000172215.5	CXCR6	-21779	70	72	0.0930233	4.18838e-05	-0.369486	0.0889253	0.000144262	9.49311e-06	0.0183988
3	45919208	ENSG00000172215.5	CXCR6	-21725	70	72	0.0930233	4.18838e-05	-0.369486	0.0889253	0.000144262	9.49311e-06	0.0183988
3	46060681	ENSG00000172215.5	CXCR6	119748	69	72	0.0930233	2.28732e-05	-0.376249	0.0875222	0.000144262	9.49311e-06	0.0183988
3	46069721	ENSG00000172215.5	CXCR6	128788	69	72	0.0930233	2.28732e-05	-0.376249	0.0875222	0.000144262	9.49311e-06	0.0183988
3	45936318	ENSG00000172215.5	CXCR6	-4615	71	74	0.0956072	3.15031e-05	-0.366426	0.0867641	0.000144262	9.49311e-06	0.0183988
3	46066006	ENSG00000172215.5	CXCR6	125073	69	72	0.0930233	2.28732e-05	-0.376249	0.0875222	0.000144262	9.49311e-06	0.0183988
3	46055306	ENSG00000172215.5	CXCR6	114373	70	73	0.0943152	2.8595e-05	-0.369089	0.0869211	0.000144262	9.49311e-06	0.0183988
3	46057034	ENSG00000172215.5	CXCR6	116101	69	72	0.0930233	2.28732e-05	-0.376249	0.0875222	0.000144262	9.49311e-06	0.0183988
3	46059974	ENSG00000172215.5	CXCR6	119041	69	72	0.0930233	2.28732e-05	-0.376249	0.0875222	0.000144262	9.49311e-06	0.0183988
3	46058646	ENSG00000172215.5	CXCR6	117713	69	72	0.0930233	2.28732e-05	-0.376249	0.0875222	0.000144262	9.49311e-06	0.0183988
3	46057662	ENSG00000172215.5	CXCR6	116729	69	72	0.0930233	2.28732e-05	-0.376249	0.0875222	0.000144262	9.49311e-06	0.0183988
3	46058999	ENSG00000172215.5	CXCR6	118066	69	72	0.0930233	2.28732e-05	-0.376249	0.0875222	0.000144262	9.49311e-06	0.0183988
3	45921111	ENSG00000172215.5	CXCR6	-19822	70	72	0.0930233	4.18838e-05	-0.369486	0.0889253	0.000144262	9.49311e-06	0.0183988
3	46062188	ENSG00000172215.5	CXCR6	121255	69	72	0.0930233	2.28732e-05	-0.376249	0.0875222	0.000144262	9.49311e-06	0.0183988
3	46075604	ENSG00000172215.5	CXCR6	134671	69	72	0.0930233	2.28732e-05	-0.376249	0.0875222	0.000144262	9.49311e-06	0.0183988
3	45971050	ENSG00000172215.5	CXCR6	30117	71	74	0.0956072	1.96189e-05	-0.373772	0.086226	0.000144262	9.49311e-06	0.0183988
3	46082926	ENSG00000172215.5	CXCR6	141993	69	72	0.0930233	2.28732e-05	-0.376249	0.0875222	0.000144262	9.49311e-06	0.0183988
3	46094198	ENSG00000172215.5	CXCR6	153265	69	72	0.0930233	2.28732e-05	-0.376249	0.0875222	0.000144262	9.49311e-06	0.0183988
3	46053612	ENSG00000172215.5	CXCR6	112679	69	72	0.0930233	2.28732e-05	-0.376249	0.0875222	0.000144262	9.49311e-06	0.0183988
3	45974077	ENSG00000172215.5	CXCR6	33144	71	74	0.0956072	1.96189e-05	-0.373772	0.086226	0.000144262	9.49311e-06	0.0183988
3	46052571	ENSG00000172215.5	CXCR6	111638	69	72	0.0930233	2.28732e-05	-0.376249	0.0875222	0.000144262	9.49311e-06	0.0183988
3	45952153	ENSG00000172215.5	CXCR6	11220	72	75	0.0968992	3.14869e-05	-0.363825	0.0861456	0.000144262	9.49311e-06	0.0183988
3	46074518	ENSG00000172215.5	CXCR6	133585	69	72	0.0930233	2.28732e-05	-0.376249	0.0875222	0.000144262	9.49311e-06	0.0183988
3	46087050	ENSG00000172215.5	CXCR6	146117	69	72	0.0930233	2.28732e-05	-0.376249	0.0875222	0.000144262	9.49311e-06	0.0183988
3	46076468	ENSG00000172215.5	CXCR6	135535	69	72	0.0930233	2.28732e-05	-0.376249	0.0875222	0.000144262	9.49311e-06	0.0183988
3	46087221	ENSG00000172215.5	CXCR6	146288	69	72	0.0930233	2.28732e-05	-0.376249	0.0875222	0.000144262	9.49311e-06	0.0183988
3	45956014	ENSG00000172215.5	CXCR6	15081	71	74	0.0956072	3.15031e-05	-0.366426	0.0867641	0.000144262	9.49311e-06	0.0183988
3	46094946	ENSG00000172215.5	CXCR6	154013	69	72	0.0930233	2.28732e-05	-0.376249	0.0875222	0.000144262	9.49311e-06	0.0183988
3	45939679	ENSG00000172215.5	CXCR6	-1254	71	74	0.0956072	3.15031e-05	-0.366426	0.0867641	0.000144262	9.49311e-06	0.0183988
3	46079025	ENSG00000172215.5	CXCR6	138092	69	72	0.0930233	2.28732e-05	-0.376249	0.0875222	0.000144262	9.49311e-06	0.0183988
3	46086065	ENSG00000172215.5	CXCR6	145132	69	72	0.0930233	2.28732e-05	-0.376249	0.0875222	0.000144262	9.49311e-06	0.0183988
3	46087217	ENSG00000172215.5	CXCR6	146284	69	72	0.0930233	2.28732e-05	-0.376249	0.0875222	0.000144262	9.49311e-06	0.0183988
3	46054551	ENSG00000172215.5	CXCR6	113618	69	72	0.0930233	2.28732e-05	-0.376249	0.0875222	0.000144262	9.49311e-06	0.0183988
3	45962004	ENSG00000172215.5	CXCR6	21071	71	74	0.0956072	3.15031e-05	-0.366426	0.0867641	0.000144262	9.49311e-06	0.0183988
3	46081563	ENSG00000172215.5	CXCR6	140630	69	72	0.0930233	2.28732e-05	-0.376249	0.0875222	0.000144262	9.49311e-06	0.0183988
3	45941984	ENSG00000172215.5	CXCR6	1051	71	74	0.0956072	3.15031e-05	-0.366426	0.0867641	0.000144262	9.49311e-06	0.0183988
3	46081551	ENSG00000172215.5	CXCR6	140618	69	72	0.0930233	2.28732e-05	-0.376249	0.0875222	0.000144262	9.49311e-06	0.0183988
3	45974441	ENSG00000172215.5	CXCR6	33508	71	74	0.0956072	1.96189e-05	-0.373772	0.086226	0.000144262	9.49311e-06	0.0183988
3	45961471	ENSG00000172215.5	CXCR6	20538	71	74	0.0956072	3.15031e-05	-0.366426	0.0867641	0.000144262	9.49311e-06	0.0183988
3	45959236	ENSG00000172215.5	CXCR6	18303	71	74	0.0956072	3.15031e-05	-0.366426	0.0867641	0.000144262	9.49311e-06	0.0183988
3	45969944	ENSG00000172215.5	CXCR6	29011	71	74	0.0956072	1.96189e-05	-0.373772	0.086226	0.000144262	9.49311e-06	0.0183988
3	45957717	ENSG00000172215.5	CXCR6	16784	71	74	0.0956072	3.15031e-05	-0.366426	0.0867641	0.000144262	9.49311e-06	0.0183988
3	45956566	ENSG00000172215.5	CXCR6	15633	71	74	0.0956072	3.15031e-05	-0.366426	0.0867641	0.000144262	9.49311e-06	0.0183988
3	45959378	ENSG00000172215.5	CXCR6	18445	71	74	0.0956072	3.15031e-05	-0.366426	0.0867641	0.000144262	9.49311e-06	0.0183988
3	45959875	ENSG00000172215.5	CXCR6	18942	71	74	0.0956072	3.15031e-05	-0.366426	0.0867641	0.000144262	9.49311e-06	0.0183988
3	46103489	ENSG00000172215.5	CXCR6	162556	69	72	0.0930233	2.28732e-05	-0.376249	0.0875222	0.000144262	9.49311e-06	0.0183988
3	45943855	ENSG00000172215.5	CXCR6	2922	97	102	0.131783	0.000102559	-0.316831	0.0805303	0.000144262	9.49311e-06	0.0183988
3	46104822	ENSG00000172215.5	CXCR6	163889	69	72	0.0930233	2.28732e-05	-0.376249	0.0875222	0.000144262	9.49311e-06	0.0183988
3	45968515	ENSG00000172215.5	CXCR6	27582	71	74	0.0956072	1.96189e-05	-0.373772	0.086226	0.000144262	9.49311e-06	0.0183988
3	46100972	ENSG00000172215.5	CXCR6	160039	69	72	0.0930233	2.28732e-05	-0.376249	0.0875222	0.000144262	9.49311e-06	0.0183988
3	46097350	ENSG00000172215.5	CXCR6	156417	69	72	0.0930233	2.28732e-05	-0.376249	0.0875222	0.000144262	9.49311e-06	0.0183988
3	46101695	ENSG00000172215.5	CXCR6	160762	69	72	0.0930233	2.28732e-05	-0.376249	0.0875222	0.000144262	9.49311e-06	0.0183988
3	46106012	ENSG00000172215.5	CXCR6	165079	69	72	0.0930233	2.28732e-05	-0.376249	0.0875222	0.000144262	9.49311e-06	0.0183988
3	46112780	ENSG00000172215.5	CXCR6	171847	69	72	0.0930233	2.28732e-05	-0.376249	0.0875222	0.000144262	9.49311e-06	0.0183988
3	46112965	ENSG00000172215.5	CXCR6	172032	69	72	0.0930233	2.28732e-05	-0.376249	0.0875222	0.000144262	9.49311e-06	0.0183988
3	45965996	ENSG00000172215.5	CXCR6	25063	71	74	0.0956072	1.96189e-05	-0.373772	0.086226	0.000144262	9.49311e-06	0.0183988
3	45966333	ENSG00000172215.5	CXCR6	25400	71	74	0.0956072	1.96189e-05	-0.373772	0.086226	0.000144262	9.49311e-06	0.0183988
3	45964747	ENSG00000172215.5	CXCR6	23814	71	74	0.0956072	1.96189e-05	-0.373772	0.086226	0.000144262	9.49311e-06	0.0183988
3	45964849	ENSG00000172215.5	CXCR6	23916	71	74	0.0956072	1.96189e-05	-0.373772	0.086226	0.000144262	9.49311e-06	0.0183988
3	46089733	ENSG00000172215.5	CXCR6	148800	69	72	0.0930233	2.28732e-05	-0.376249	0.0875222	0.000144262	9.49311e-06	0.0183988
3	46098581	ENSG00000172215.5	CXCR6	157648	69	72	0.0930233	2.28732e-05	-0.376249	0.0875222	0.000144262	9.49311e-06	0.0183988
3	46096963	ENSG00000172215.5	CXCR6	156030	69	72	0.0930233	2.28732e-05	-0.376249	0.0875222	0.000144262	9.49311e-06	0.0183988
3	46096615	ENSG00000172215.5	CXCR6	155682	69	72	0.0930233	2.28732e-05	-0.376249	0.0875222	0.000144262	9.49311e-06	0.0183988
3	45918928	ENSG00000172215.5	CXCR6	-22005	70	72	0.0930233	4.18838e-05	-0.369486	0.0889253	0.000144262	9.49311e-06	0.0183988
3	45964777	ENSG00000172215.5	CXCR6	23844	71	74	0.0956072	1.96189e-05	-0.373772	0.086226	0.000144262	9.49311e-06	0.0183988
3	46066109	ENSG00000172215.5	CXCR6	125176	69	72	0.0930233	2.28732e-05	-0.376249	0.0875222	0.000144262	9.49311e-06	0.0183988
3	45962045	ENSG00000172215.5	CXCR6	21112	72	75	0.0968992	3.14869e-05	-0.363825	0.0861456	0.000144262	9.49311e-06	0.0183988
3	45948429	ENSG00000172215.5	CXCR6	7496	71	74	0.0956072	3.15031e-05	-0.366426	0.0867641	0.000144262	9.49311e-06	0.0183988
3	45959735	ENSG00000172215.5	CXCR6	18802	72	75	0.0968992	3.14869e-05	-0.363825	0.0861456	0.000144262	9.49311e-06	0.0183988
3	45955771	ENSG00000172215.5	CXCR6	14838	72	75	0.0968992	3.14869e-05	-0.363825	0.0861456	0.000144262	9.49311e-06	0.0183988
3	45960228	ENSG00000172215.5	CXCR6	19295	72	75	0.0968992	3.14869e-05	-0.363825	0.0861456	0.000144262	9.49311e-06	0.0183988
3	45955009	ENSG00000172215.5	CXCR6	14076	72	75	0.0968992	3.14869e-05	-0.363825	0.0861456	0.000144262	9.49311e-06	0.0183988
3	45954256	ENSG00000172215.5	CXCR6	13323	72	75	0.0968992	3.14869e-05	-0.363825	0.0861456	0.000144262	9.49311e-06	0.0183988
3	45948381	ENSG00000172215.5	CXCR6	7448	72	75	0.0968992	3.14869e-05	-0.363825	0.0861456	0.000144262	9.49311e-06	0.0183988
3	45952713	ENSG00000172215.5	CXCR6	11780	71	74	0.0956072	3.15031e-05	-0.366426	0.0867641	0.000144262	9.49311e-06	0.0183988
3	45895453	ENSG00000172215.5	CXCR6	-45480	104	117	0.151163	0.000133932	-0.293903	0.0760112	0.000144262	9.49311e-06	0.0183988
3	46129405	ENSG00000172215.5	CXCR6	188472	69	72	0.0930233	2.28732e-05	-0.376249	0.0875222	0.000144262	9.49311e-06	0.0183988
3	46127548	ENSG00000172215.5	CXCR6	186615	69	72	0.0930233	2.28732e-05	-0.376249	0.0875222	0.000144262	9.49311e-06	0.0183988
3	46131332	ENSG00000172215.5	CXCR6	190399	69	72	0.0930233	2.28732e-05	-0.376249	0.0875222	0.000144262	9.49311e-06	0.0183988
3	46131580	ENSG00000172215.5	CXCR6	190647	69	72	0.0930233	2.28732e-05	-0.376249	0.0875222	0.000144262	9.49311e-06	0.0183988
3	46131718	ENSG00000172215.5	CXCR6	190785	69	72	0.0930233	2.28732e-05	-0.376249	0.0875222	0.000144262	9.49311e-06	0.0183988
3	45875055	ENSG00000172215.5	CXCR6	-65878	124	135	0.174419	7.54759e-05	-0.262894	0.0655436	0.000144262	9.49311e-06	0.0183988
7	30497258	ENSG00000226874.1	AC005154.8	-46795	272	369	0.476744	5.36032e-06	-0.307433	0.0664113	0.000106819	2.96893e-17	4.59267e-13
8	143478786	ENSG00000255050.1	RP11-661A12.9	-94704	32	32	0.0413437	9.28182e-05	-0.549119	0.138688	0.00012092	3.21247e-25	2.51614e-20
8	143478786	ENSG00000147813.15	NAPRT	-99571	32	32	0.0413437	8.30198e-08	-0.774215	0.141055	0.000110352	6.05503e-59	2.97583e-51
9	133263862	ENSG00000175164.13	ABO	-11352	252	303	0.391473	4.99392e-05	-0.186407	0.0453279	6.84641e-05	4.42518e-17	8.36599e-13
9	133266804	ENSG00000175164.13	ABO	-8410	254	306	0.395349	3.54485e-05	-0.190039	0.0453003	6.84641e-05	4.42518e-17	8.36599e-13
9	133267800	ENSG00000175164.13	ABO	-7414	254	306	0.395349	3.54485e-05	-0.190039	0.0453003	6.84641e-05	4.42518e-17	8.36599e-13
9	133267708	ENSG00000175164.13	ABO	-7506	254	306	0.395349	3.54485e-05	-0.190039	0.0453003	6.84641e-05	4.42518e-17	8.36599e-13
9	133266942	ENSG00000175164.13	ABO	-8272	254	306	0.395349	3.54485e-05	-0.190039	0.0453003	6.84641e-05	4.42518e-17	8.36599e-13
9	133269706	ENSG00000175164.13	ABO	-5508	254	306	0.395349	3.54485e-05	-0.190039	0.0453003	6.84641e-05	4.42518e-17	8.36599e-13
9	133267707	ENSG00000175164.13	ABO	-7507	254	306	0.395349	3.54485e-05	-0.190039	0.0453003	6.84641e-05	4.42518e-17	8.36599e-13
9	133257521	ENSG00000175164.13	ABO	-17693	233	281	0.363049	3.30987e-08	0.248797	0.0439221	6.84641e-05	4.42518e-17	8.36599e-13
9	133271745	ENSG00000175164.13	ABO	-3469	241	285	0.368217	6.48446e-05	-0.186801	0.0461408	6.84641e-05	4.42518e-17	8.36599e-13
9	133273680	ENSG00000175164.13	ABO	-1534	247	297	0.383721	2.157e-06	-0.21517	0.0445747	6.84641e-05	4.42518e-17	8.36599e-13
9	133273682	ENSG00000175164.13	ABO	-1532	247	297	0.383721	2.157e-06	-0.21517	0.0445747	6.84641e-05	4.42518e-17	8.36599e-13
9	133272585	ENSG00000175164.13	ABO	-2629	259	317	0.409561	4.0128e-05	-0.186477	0.0447688	6.84641e-05	4.42518e-17	8.36599e-13
9	133274084	ENSG00000175164.13	ABO	-1130	236	279	0.360465	2.04738e-05	-0.197453	0.0456556	6.84641e-05	4.42518e-17	8.36599e-13
9	133273813	ENSG00000175164.13	ABO	-1401	232	273	0.352713	5.43217e-06	-0.211113	0.0456334	6.84641e-05	4.42518e-17	8.36599e-13
9	133372523	ENSG00000148290.9	SURF1	15847	101	112	0.144703	9.09474e-09	-0.331561	0.0561525	6.00532e-05	5.63793e-23	5.67033e-18
9	133370796	ENSG00000148290.9	SURF1	14120	100	111	0.143411	8.51087e-09	-0.333685	0.0563964	6.00532e-05	5.63793e-23	5.67033e-18
9	133402020	ENSG00000148290.9	SURF1	45344	97	108	0.139535	2.274e-08	-0.329048	0.0573747	6.00532e-05	5.63793e-23	5.67033e-18
12	62070198	ENSG00000198673.10	FAM19A2	-208952	164	190	0.245478	4.60127e-12	-0.416245	0.0578695	0.000128946	4.08262e-22	1.39439e-17
12	62074403	ENSG00000198673.10	FAM19A2	-204747	157	182	0.235142	3.2752e-12	-0.426049	0.0587925	0.000128946	4.08262e-22	1.39439e-17
12	62078790	ENSG00000198673.10	FAM19A2	-200360	157	182	0.235142	3.2752e-12	-0.426049	0.0587925	0.000128946	4.08262e-22	1.39439e-17
12	62075677	ENSG00000198673.10	FAM19A2	-203473	157	182	0.235142	3.2752e-12	-0.426049	0.0587925	0.000128946	4.08262e-22	1.39439e-17
12	62072981	ENSG00000198673.10	FAM19A2	-206169	157	182	0.235142	3.2752e-12	-0.426049	0.0587925	0.000128946	4.08262e-22	1.39439e-17
12	62077116	ENSG00000198673.10	FAM19A2	-202034	157	182	0.235142	3.2752e-12	-0.426049	0.0587925	0.000128946	4.08262e-22	1.39439e-17
12	62072129	ENSG00000198673.10	FAM19A2	-207021	157	182	0.235142	3.2752e-12	-0.426049	0.0587925	0.000128946	4.08262e-22	1.39439e-17
12	62077677	ENSG00000198673.10	FAM19A2	-201473	162	187	0.241602	4.30997e-11	-0.405465	0.0593539	0.000128946	4.08262e-22	1.39439e-17
12	62037992	ENSG00000198673.10	FAM19A2	-241158	151	175	0.226684	8.87509e-09	-0.354207	0.0599426	0.000128946	4.08262e-22	1.39439e-17
12	62042165	ENSG00000198673.10	FAM19A2	-236985	150	174	0.224806	4.97463e-09	-0.359221	0.0597278	0.000128946	4.08262e-22	1.39439e-17
12	62028786	ENSG00000198673.10	FAM19A2	-250364	149	173	0.223514	4.97559e-09	-0.359138	0.0597143	0.000128946	4.08262e-22	1.39439e-17
12	62044016	ENSG00000198673.10	FAM19A2	-235134	154	179	0.231266	1.13954e-09	-0.368838	0.0587684	0.000128946	4.08262e-22	1.39439e-17
13	113935750	ENSG00000169062.14	UPF3A	-345834	274	372	0.48062	1.47208e-05	0.206237	0.0468579	0.000168218	2.78358e-36	2.50292e-30
15	51814104	ENSG00000128872.9	TMOD2	62518	267	338	0.436693	2.43935e-08	0.161208	0.0281737	0.000199689	1.65071e-09	6.90285e-06
15	51814104	ENSG00000138594.13	TMOD3	-15524	267	338	0.436693	7.62647e-07	0.146997	0.0291332	0.000188437	2.07019e-12	1.96263e-08
15	51749105	ENSG00000128872.9	TMOD2	-2481	229	275	0.356218	5.72567e-05	-0.126792	0.0310837	0.000199689	1.65071e-09	6.90285e-06
15	51749105	ENSG00000138594.13	TMOD3	-80523	229	275	0.356218	4.88705e-09	-0.186014	0.0309122	0.000188437	2.07019e-12	1.96263e-08
18	79879585	ENSG00000122490.18	PQLC1	-72079	274	366	0.472868	5.8625e-07	-0.168863	0.0331116	0.000180217	2.79138e-10	1.32601e-06
18	79879585	ENSG00000261126.7	RBFADN	-167315	274	366	0.472868	5.46485e-07	-0.266109	0.0520337	0.000156571	2.58838e-37	2.31624e-31
18	79876451	ENSG00000122490.18	PQLC1	-75213	274	367	0.47416	4.71301e-07	-0.169686	0.0329848	0.000180217	2.79138e-10	1.32601e-06
18	79876451	ENSG00000261126.7	RBFADN	-170449	274	367	0.47416	2.15434e-06	-0.251441	0.0520857	0.000156571	2.58838e-37	2.31624e-31
18	79880207	ENSG00000122490.18	PQLC1	-71457	272	364	0.470284	2.71846e-07	-0.172958	0.0329106	0.000180217	2.79138e-10	1.32601e-06
18	79880207	ENSG00000261126.7	RBFADN	-166693	272	364	0.470284	1.316e-06	-0.256354	0.0519778	0.000156571	2.58838e-37	2.31624e-31
19	4717660	ENSG00000142002.16	DPP9	-7013	177	204	0.263566	4.07657e-06	-0.168418	0.0359141	6.14351e-05	1.74795e-09	9.12409e-06
19	56390251	ENSG00000267454.5	ZNF582-AS1	-3405	288	386	0.498708	2.70042e-28	-0.570882	0.0468286	5.68483e-05	7.98714e-37	3.37553e-31
19	56390251	ENSG00000166770.10	ZNF667-AS1	-86999	288	386	0.498708	3.34038e-05	0.189928	0.0451211	5.58461e-05	7.51747e-12	6.88299e-08
19	56408979	ENSG00000267454.5	ZNF582-AS1	15323	286	386	0.498708	1.88354e-22	-0.504112	0.047849	5.68483e-05	7.98714e-37	3.37553e-31
19	56408979	ENSG00000166770.10	ZNF667-AS1	-68271	286	386	0.498708	1.50196e-07	0.233643	0.043484	5.58461e-05	7.51747e-12	6.88299e-08
19	56427683	ENSG00000267454.5	ZNF582-AS1	34027	272	366	0.472868	5.68576e-25	-0.527255	0.0468189	5.68483e-05	7.98714e-37	3.37553e-31
19	56427683	ENSG00000166770.10	ZNF667-AS1	-49567	272	366	0.472868	1.24223e-06	0.215599	0.0436073	5.58461e-05	7.51747e-12	6.88299e-08
19	56392782	ENSG00000267454.5	ZNF582-AS1	-874	288	386	0.498708	2.70042e-28	-0.570882	0.0468286	5.68483e-05	7.98714e-37	3.37553e-31
19	56392782	ENSG00000166770.10	ZNF667-AS1	-84468	288	386	0.498708	3.34038e-05	0.189928	0.0451211	5.58461e-05	7.51747e-12	6.88299e-08
19	56425228	ENSG00000267454.5	ZNF582-AS1	31572	272	365	0.471576	3.86101e-25	-0.529782	0.0468448	5.68483e-05	7.98714e-37	3.37553e-31
19	56425228	ENSG00000166770.10	ZNF667-AS1	-52022	272	365	0.471576	1.86903e-06	0.212472	0.0437386	5.58461e-05	7.51747e-12	6.88299e-08
19	56425453	ENSG00000267454.5	ZNF582-AS1	31797	272	366	0.472868	5.68576e-25	-0.527255	0.0468189	5.68483e-05	7.98714e-37	3.37553e-31
19	56425453	ENSG00000166770.10	ZNF667-AS1	-51797	272	366	0.472868	1.24223e-06	0.215599	0.0436073	5.58461e-05	7.51747e-12	6.88299e-08
19	4719431	ENSG00000142002.16	DPP9	-5242	188	221	0.28553	3.5068e-06	-0.162647	0.0344421	6.14351e-05	1.74795e-09	9.12409e-06
19	4719473	ENSG00000142002.16	DPP9	-5200	187	220	0.284238	4.30262e-06	-0.161897	0.0346108	6.14351e-05	1.74795e-09	9.12409e-06
19	56433737	ENSG00000267454.5	ZNF582-AS1	40081	272	367	0.47416	6.21065e-25	-0.527339	0.0468717	5.68483e-05	7.98714e-37	3.37553e-31
19	56433737	ENSG00000166770.10	ZNF667-AS1	-43513	272	367	0.47416	9.23965e-07	0.218284	0.0436052	5.58461e-05	7.51747e-12	6.88299e-08
19	4723658	ENSG00000142002.16	DPP9	-1015	179	207	0.267442	2.71974e-06	-0.168853	0.0353441	6.14351e-05	1.74795e-09	9.12409e-06
19	56421916	ENSG00000267454.5	ZNF582-AS1	28260	284	383	0.494832	3.75802e-23	-0.510143	0.0475023	5.68483e-05	7.98714e-37	3.37553e-31
19	56421916	ENSG00000166770.10	ZNF667-AS1	-55334	284	383	0.494832	5.7792e-07	0.222305	0.0435658	5.58461e-05	7.51747e-12	6.88299e-08
19	56417581	ENSG00000267454.5	ZNF582-AS1	23925	285	384	0.496124	1.8926e-22	-0.508015	0.0482222	5.68483e-05	7.98714e-37	3.37553e-31
19	56417581	ENSG00000166770.10	ZNF667-AS1	-59669	285	384	0.496124	1.21925e-07	0.237103	0.0437946	5.58461e-05	7.51747e-12	6.88299e-08
19	56420303	ENSG00000267454.5	ZNF582-AS1	26647	284	383	0.494832	3.75802e-23	-0.510143	0.0475023	5.68483e-05	7.98714e-37	3.37553e-31
19	56420303	ENSG00000166770.10	ZNF667-AS1	-56947	284	383	0.494832	5.7792e-07	0.222305	0.0435658	5.58461e-05	7.51747e-12	6.88299e-08
19	56415421	ENSG00000267454.5	ZNF582-AS1	21765	285	384	0.496124	1.8926e-22	-0.508015	0.0482222	5.68483e-05	7.98714e-37	3.37553e-31
19	56415421	ENSG00000166770.10	ZNF667-AS1	-61829	285	384	0.496124	1.21925e-07	0.237103	0.0437946	5.58461e-05	7.51747e-12	6.88299e-08
19	56415420	ENSG00000267454.5	ZNF582-AS1	21764	285	384	0.496124	1.8926e-22	-0.508015	0.0482222	5.68483e-05	7.98714e-37	3.37553e-31
19	56415420	ENSG00000166770.10	ZNF667-AS1	-61830	285	384	0.496124	1.21925e-07	0.237103	0.0437946	5.58461e-05	7.51747e-12	6.88299e-08
19	56416752	ENSG00000267454.5	ZNF582-AS1	23096	285	384	0.496124	1.8926e-22	-0.508015	0.0482222	5.68483e-05	7.98714e-37	3.37553e-31
19	56416752	ENSG00000166770.10	ZNF667-AS1	-60498	285	384	0.496124	1.21925e-07	0.237103	0.0437946	5.58461e-05	7.51747e-12	6.88299e-08
19	56431206	ENSG00000267454.5	ZNF582-AS1	37550	285	384	0.496124	1.8926e-22	-0.508015	0.0482222	5.68483e-05	7.98714e-37	3.37553e-31
19	56431206	ENSG00000166770.10	ZNF667-AS1	-46044	285	384	0.496124	1.21925e-07	0.237103	0.0437946	5.58461e-05	7.51747e-12	6.88299e-08
19	56430853	ENSG00000267454.5	ZNF582-AS1	37197	285	384	0.496124	1.8926e-22	-0.508015	0.0482222	5.68483e-05	7.98714e-37	3.37553e-31
19	56430853	ENSG00000166770.10	ZNF667-AS1	-46397	285	384	0.496124	1.21925e-07	0.237103	0.0437946	5.58461e-05	7.51747e-12	6.88299e-08
19	56430650	ENSG00000267454.5	ZNF582-AS1	36994	285	384	0.496124	1.8926e-22	-0.508015	0.0482222	5.68483e-05	7.98714e-37	3.37553e-31
19	56430650	ENSG00000166770.10	ZNF667-AS1	-46600	285	384	0.496124	1.21925e-07	0.237103	0.0437946	5.58461e-05	7.51747e-12	6.88299e-08
19	56430360	ENSG00000267454.5	ZNF582-AS1	36704	285	384	0.496124	1.8926e-22	-0.508015	0.0482222	5.68483e-05	7.98714e-37	3.37553e-31
19	56430360	ENSG00000166770.10	ZNF667-AS1	-46890	285	384	0.496124	1.21925e-07	0.237103	0.0437946	5.58461e-05	7.51747e-12	6.88299e-08
19	56428202	ENSG00000267454.5	ZNF582-AS1	34546	285	384	0.496124	1.8926e-22	-0.508015	0.0482222	5.68483e-05	7.98714e-37	3.37553e-31
19	56428202	ENSG00000166770.10	ZNF667-AS1	-49048	285	384	0.496124	1.21925e-07	0.237103	0.0437946	5.58461e-05	7.51747e-12	6.88299e-08
19	56472909	ENSG00000267454.5	ZNF582-AS1	79253	268	356	0.459948	2.34758e-12	0.373052	0.051109	5.68483e-05	7.98714e-37	3.37553e-31
19	56472909	ENSG00000166770.10	ZNF667-AS1	-4341	268	356	0.459948	6.63506e-09	-0.255122	0.0427903	5.58461e-05	7.51747e-12	6.88299e-08
19	56473006	ENSG00000267454.5	ZNF582-AS1	79350	268	356	0.459948	2.34758e-12	0.373052	0.051109	5.68483e-05	7.98714e-37	3.37553e-31
19	56473006	ENSG00000166770.10	ZNF667-AS1	-4244	268	356	0.459948	6.63506e-09	-0.255122	0.0427903	5.58461e-05	7.51747e-12	6.88299e-08
19	56474027	ENSG00000267454.5	ZNF582-AS1	80371	268	356	0.459948	2.34758e-12	0.373052	0.051109	5.68483e-05	7.98714e-37	3.37553e-31
19	56474027	ENSG00000166770.10	ZNF667-AS1	-3223	268	356	0.459948	6.63506e-09	-0.255122	0.0427903	5.58461e-05	7.51747e-12	6.88299e-08
19	56433019	ENSG00000267454.5	ZNF582-AS1	39363	284	383	0.494832	2.13497e-22	-0.507752	0.0482674	5.68483e-05	7.98714e-37	3.37553e-31
19	56433019	ENSG00000166770.10	ZNF667-AS1	-44231	284	383	0.494832	8.8447e-08	0.239739	0.0437761	5.58461e-05	7.51747e-12	6.88299e-08
19	56472523	ENSG00000267454.5	ZNF582-AS1	78867	268	356	0.459948	2.34758e-12	0.373052	0.051109	5.68483e-05	7.98714e-37	3.37553e-31
19	56472523	ENSG00000166770.10	ZNF667-AS1	-4727	268	356	0.459948	6.63506e-09	-0.255122	0.0427903	5.58461e-05	7.51747e-12	6.88299e-08
19	56428384	ENSG00000267454.5	ZNF582-AS1	34728	285	384	0.496124	1.8926e-22	-0.508015	0.0482222	5.68483e-05	7.98714e-37	3.37553e-31
19	56428384	ENSG00000166770.10	ZNF667-AS1	-48866	285	384	0.496124	1.21925e-07	0.237103	0.0437946	5.58461e-05	7.51747e-12	6.88299e-08
22	42469004	ENSG00000184983.9	NDUFA6	378074	82	88	0.113695	3.54596e-06	0.311988	0.0661004	0.000195513	8.18459e-74	1.58142e-62
22	42469005	ENSG00000184983.9	NDUFA6	378075	82	88	0.113695	3.54596e-06	0.311988	0.0661004	0.000195513	8.18459e-74	1.58142e-62

## Sheet: Artery_Coronary
chr	pos	gene_id	gene_name	tss_distance	ma_samples	ma_count	maf	pval_nominal	slope	slope_se	pval_nominal_threshold	min_pval_nominal	pval_beta
9	133263862	ENSG00000175164.13	ABO	-11352	139	172	0.403756	2.35653e-11	-0.293701	0.0410843	2.17085e-05	8.49544e-16	6.65834e-12
9	133266804	ENSG00000175164.13	ABO	-8410	141	174	0.408451	4.00079e-11	-0.292263	0.0414308	2.17085e-05	8.49544e-16	6.65834e-12
9	133267800	ENSG00000175164.13	ABO	-7414	141	174	0.408451	4.00079e-11	-0.292263	0.0414308	2.17085e-05	8.49544e-16	6.65834e-12
9	133267708	ENSG00000175164.13	ABO	-7506	141	174	0.408451	4.00079e-11	-0.292263	0.0414308	2.17085e-05	8.49544e-16	6.65834e-12
9	133266942	ENSG00000175164.13	ABO	-8272	141	174	0.408451	4.00079e-11	-0.292263	0.0414308	2.17085e-05	8.49544e-16	6.65834e-12
9	133269706	ENSG00000175164.13	ABO	-5508	141	174	0.408451	4.00079e-11	-0.292263	0.0414308	2.17085e-05	8.49544e-16	6.65834e-12
9	133267707	ENSG00000175164.13	ABO	-7507	141	174	0.408451	4.00079e-11	-0.292263	0.0414308	2.17085e-05	8.49544e-16	6.65834e-12
9	133261662	ENSG00000175164.13	ABO	-13552	131	161	0.377934	3.20452e-12	-0.299492	0.0399354	2.17085e-05	8.49544e-16	6.65834e-12
9	133261703	ENSG00000175164.13	ABO	-13511	130	159	0.373239	2.24535e-12	-0.303472	0.0401361	2.17085e-05	8.49544e-16	6.65834e-12
9	133269828	ENSG00000175164.13	ABO	-5386	133	163	0.382629	1.48301e-10	-0.281068	0.0412273	2.17085e-05	8.49544e-16	6.65834e-12
9	133266790	ENSG00000175164.13	ABO	-8424	133	163	0.382629	1.48301e-10	-0.281068	0.0412273	2.17085e-05	8.49544e-16	6.65834e-12
9	133267960	ENSG00000175164.13	ABO	-7254	133	163	0.382629	1.48301e-10	-0.281068	0.0412273	2.17085e-05	8.49544e-16	6.65834e-12
9	133257521	ENSG00000175164.13	ABO	-17693	133	163	0.382629	8.49544e-16	0.342881	0.0386265	2.17085e-05	8.49544e-16	6.65834e-12
9	133269582	ENSG00000175164.13	ABO	-5632	133	163	0.382629	1.48301e-10	-0.281068	0.0412273	2.17085e-05	8.49544e-16	6.65834e-12
9	133270061	ENSG00000175164.13	ABO	-5153	133	163	0.382629	1.48301e-10	-0.281068	0.0412273	2.17085e-05	8.49544e-16	6.65834e-12
9	133269548	ENSG00000175164.13	ABO	-5666	133	163	0.382629	1.48301e-10	-0.281068	0.0412273	2.17085e-05	8.49544e-16	6.65834e-12
9	133270074	ENSG00000175164.13	ABO	-5140	133	163	0.382629	1.48301e-10	-0.281068	0.0412273	2.17085e-05	8.49544e-16	6.65834e-12
9	133269015	ENSG00000175164.13	ABO	-6199	133	163	0.382629	1.48301e-10	-0.281068	0.0412273	2.17085e-05	8.49544e-16	6.65834e-12
9	133269461	ENSG00000175164.13	ABO	-5753	133	163	0.382629	1.48301e-10	-0.281068	0.0412273	2.17085e-05	8.49544e-16	6.65834e-12
9	133268896	ENSG00000175164.13	ABO	-6318	133	163	0.382629	1.48301e-10	-0.281068	0.0412273	2.17085e-05	8.49544e-16	6.65834e-12
9	133268872	ENSG00000175164.13	ABO	-6342	133	163	0.382629	1.48301e-10	-0.281068	0.0412273	2.17085e-05	8.49544e-16	6.65834e-12
9	133268897	ENSG00000175164.13	ABO	-6317	133	163	0.382629	1.48301e-10	-0.281068	0.0412273	2.17085e-05	8.49544e-16	6.65834e-12
9	133268885	ENSG00000175164.13	ABO	-6329	133	163	0.382629	1.48301e-10	-0.281068	0.0412273	2.17085e-05	8.49544e-16	6.65834e-12
9	133268030	ENSG00000175164.13	ABO	-7184	132	162	0.380282	1.23545e-09	-0.268275	0.0417571	2.17085e-05	8.49544e-16	6.65834e-12
9	133270615	ENSG00000175164.13	ABO	-4599	133	163	0.382629	1.48301e-10	-0.281068	0.0412273	2.17085e-05	8.49544e-16	6.65834e-12
9	133271745	ENSG00000175164.13	ABO	-3469	132	161	0.377934	3.8979e-12	-0.30216	0.040475	2.17085e-05	8.49544e-16	6.65834e-12
9	133270647	ENSG00000175164.13	ABO	-4567	133	163	0.382629	1.48301e-10	-0.281068	0.0412273	2.17085e-05	8.49544e-16	6.65834e-12
9	133270565	ENSG00000175164.13	ABO	-4649	133	163	0.382629	1.48301e-10	-0.281068	0.0412273	2.17085e-05	8.49544e-16	6.65834e-12
9	133270797	ENSG00000175164.13	ABO	-4417	133	163	0.382629	1.48301e-10	-0.281068	0.0412273	2.17085e-05	8.49544e-16	6.65834e-12
9	133271249	ENSG00000175164.13	ABO	-3965	133	163	0.382629	1.48301e-10	-0.281068	0.0412273	2.17085e-05	8.49544e-16	6.65834e-12
9	133270637	ENSG00000175164.13	ABO	-4577	133	163	0.382629	1.48301e-10	-0.281068	0.0412273	2.17085e-05	8.49544e-16	6.65834e-12
9	133273680	ENSG00000175164.13	ABO	-1534	139	171	0.401408	1.55044e-12	-0.308561	0.0404667	2.17085e-05	8.49544e-16	6.65834e-12
9	133273682	ENSG00000175164.13	ABO	-1532	139	171	0.401408	1.55044e-12	-0.308561	0.0404667	2.17085e-05	8.49544e-16	6.65834e-12
9	133272585	ENSG00000175164.13	ABO	-2629	151	186	0.43662	3.64498e-06	-0.21356	0.0446293	2.17085e-05	8.49544e-16	6.65834e-12
9	133274084	ENSG00000175164.13	ABO	-1130	132	161	0.377934	8.86784e-12	-0.296197	0.0404556	2.17085e-05	8.49544e-16	6.65834e-12
9	133273813	ENSG00000175164.13	ABO	-1401	128	156	0.366197	5.75074e-14	-0.321044	0.0392289	2.17085e-05	8.49544e-16	6.65834e-12
9	133272816	ENSG00000175164.13	ABO	-2398	157	201	0.471831	5.83127e-07	-0.224033	0.0431621	2.17085e-05	8.49544e-16	6.65834e-12
9	133272287	ENSG00000175164.13	ABO	-2927	154	195	0.457746	3.59838e-06	-0.207816	0.0434023	2.17085e-05	8.49544e-16	6.65834e-12
9	133272620	ENSG00000175164.13	ABO	-2594	156	197	0.462441	7.91316e-06	-0.203673	0.0442143	2.17085e-05	8.49544e-16	6.65834e-12
9	133272138	ENSG00000175164.13	ABO	-3076	156	197	0.462441	7.91316e-06	-0.203673	0.0442143	2.17085e-05	8.49544e-16	6.65834e-12
9	133272408	ENSG00000175164.13	ABO	-2806	156	197	0.462441	7.91316e-06	-0.203673	0.0442143	2.17085e-05	8.49544e-16	6.65834e-12
9	133279871	ENSG00000175164.13	ABO	4657	156	203	0.476526	8.56533e-07	-0.221131	0.0432972	2.17085e-05	8.49544e-16	6.65834e-12
9	133272953	ENSG00000175164.13	ABO	-2261	156	197	0.462441	7.91316e-06	-0.203673	0.0442143	2.17085e-05	8.49544e-16	6.65834e-12
9	133272994	ENSG00000175164.13	ABO	-2220	156	197	0.462441	7.91316e-06	-0.203673	0.0442143	2.17085e-05	8.49544e-16	6.65834e-12
9	133273232	ENSG00000175164.13	ABO	-1982	156	197	0.462441	7.91316e-06	-0.203673	0.0442143	2.17085e-05	8.49544e-16	6.65834e-12
9	133273233	ENSG00000175164.13	ABO	-1981	156	197	0.462441	7.91316e-06	-0.203673	0.0442143	2.17085e-05	8.49544e-16	6.65834e-12
9	133271182	ENSG00000175164.13	ABO	-4032	101	118	0.276995	1.46341e-07	-0.261032	0.0476103	2.17085e-05	8.49544e-16	6.65834e-12
9	133372523	ENSG00000148290.9	SURF1	15847	57	63	0.147887	1.00312e-05	-0.31829	0.0699408	2.19333e-05	1.62595e-14	1.53576e-10
9	133279294	ENSG00000175164.13	ABO	4080	88	99	0.232394	7.36388e-07	-0.257692	0.0501337	2.17085e-05	8.49544e-16	6.65834e-12
9	133370796	ENSG00000148290.9	SURF1	14120	56	62	0.14554	1.4675e-05	-0.315473	0.0707252	2.19333e-05	1.62595e-14	1.53576e-10
9	133278724	ENSG00000175164.13	ABO	3510	88	99	0.232394	7.36388e-07	-0.257692	0.0501337	2.17085e-05	8.49544e-16	6.65834e-12
9	133276354	ENSG00000175164.13	ABO	1140	89	100	0.234742	8.65151e-07	-0.256284	0.0502014	2.17085e-05	8.49544e-16	6.65834e-12
9	133278431	ENSG00000175164.13	ABO	3217	88	99	0.232394	7.36388e-07	-0.257692	0.0501337	2.17085e-05	8.49544e-16	6.65834e-12
9	133443675	ENSG00000175164.13	ABO	168461	64	74	0.173709	3.10415e-06	0.249401	0.0517252	2.17085e-05	8.49544e-16	6.65834e-12
9	133274295	ENSG00000175164.13	ABO	-919	72	80	0.187793	2.00193e-07	0.297349	0.0548882	2.17085e-05	8.49544e-16	6.65834e-12
9	133274293	ENSG00000175164.13	ABO	-921	72	80	0.187793	2.00193e-07	0.297349	0.0548882	2.17085e-05	8.49544e-16	6.65834e-12
9	133402020	ENSG00000148290.9	SURF1	45344	53	59	0.138498	1.10684e-05	-0.320643	0.0708194	2.19333e-05	1.62595e-14	1.53576e-10
9	133274414	ENSG00000175164.13	ABO	-800	80	88	0.206573	1.45739e-07	-0.290422	0.0529625	2.17085e-05	8.49544e-16	6.65834e-12
9	133273983	ENSG00000175164.13	ABO	-1231	80	88	0.206573	1.45739e-07	-0.290422	0.0529625	2.17085e-05	8.49544e-16	6.65834e-12
9	133279427	ENSG00000175164.13	ABO	4213	79	87	0.204225	1.18499e-07	-0.292419	0.0529132	2.17085e-05	8.49544e-16	6.65834e-12
9	133263362	ENSG00000175164.13	ABO	-11852	74	82	0.192488	6.59917e-08	0.302406	0.0535566	2.17085e-05	8.49544e-16	6.65834e-12
9	133266456	ENSG00000175164.13	ABO	-8758	80	88	0.206573	1.45739e-07	-0.290422	0.0529625	2.17085e-05	8.49544e-16	6.65834e-12
19	56390251	ENSG00000267454.5	ZNF582-AS1	-3405	154	209	0.49061	3.35577e-14	-0.451575	0.0545798	2.09025e-05	1.57631e-17	3.04495e-13
19	56408979	ENSG00000267454.5	ZNF582-AS1	15323	155	212	0.497653	2.83497e-13	-0.436562	0.0551533	2.09025e-05	1.57631e-17	3.04495e-13
19	56427683	ENSG00000267454.5	ZNF582-AS1	34027	147	203	0.476526	2.58028e-15	-0.45353	0.0521525	2.09025e-05	1.57631e-17	3.04495e-13
19	56392782	ENSG00000267454.5	ZNF582-AS1	-874	154	209	0.49061	3.35577e-14	-0.451575	0.0545798	2.09025e-05	1.57631e-17	3.04495e-13
19	56425228	ENSG00000267454.5	ZNF582-AS1	31572	147	203	0.476526	2.58028e-15	-0.45353	0.0521525	2.09025e-05	1.57631e-17	3.04495e-13
19	56425453	ENSG00000267454.5	ZNF582-AS1	31797	147	203	0.476526	2.58028e-15	-0.45353	0.0521525	2.09025e-05	1.57631e-17	3.04495e-13
19	56433737	ENSG00000267454.5	ZNF582-AS1	40081	147	204	0.478873	1.31907e-14	-0.44365	0.0526374	2.09025e-05	1.57631e-17	3.04495e-13
19	56421916	ENSG00000267454.5	ZNF582-AS1	28260	154	211	0.495305	4.44572e-15	-0.455328	0.0529003	2.09025e-05	1.57631e-17	3.04495e-13
19	56417581	ENSG00000267454.5	ZNF582-AS1	23925	153	209	0.49061	1.09276e-13	-0.440828	0.0545829	2.09025e-05	1.57631e-17	3.04495e-13
19	56420303	ENSG00000267454.5	ZNF582-AS1	26647	154	211	0.495305	4.44572e-15	-0.455328	0.0529003	2.09025e-05	1.57631e-17	3.04495e-13
19	56415421	ENSG00000267454.5	ZNF582-AS1	21765	153	209	0.49061	1.09276e-13	-0.440828	0.0545829	2.09025e-05	1.57631e-17	3.04495e-13
19	56415420	ENSG00000267454.5	ZNF582-AS1	21764	153	209	0.49061	1.09276e-13	-0.440828	0.0545829	2.09025e-05	1.57631e-17	3.04495e-13
19	56416752	ENSG00000267454.5	ZNF582-AS1	23096	153	209	0.49061	1.09276e-13	-0.440828	0.0545829	2.09025e-05	1.57631e-17	3.04495e-13
19	56431206	ENSG00000267454.5	ZNF582-AS1	37550	153	209	0.49061	1.09276e-13	-0.440828	0.0545829	2.09025e-05	1.57631e-17	3.04495e-13
19	56430853	ENSG00000267454.5	ZNF582-AS1	37197	153	209	0.49061	1.09276e-13	-0.440828	0.0545829	2.09025e-05	1.57631e-17	3.04495e-13
19	56430650	ENSG00000267454.5	ZNF582-AS1	36994	153	209	0.49061	1.09276e-13	-0.440828	0.0545829	2.09025e-05	1.57631e-17	3.04495e-13
19	56430360	ENSG00000267454.5	ZNF582-AS1	36704	153	209	0.49061	1.09276e-13	-0.440828	0.0545829	2.09025e-05	1.57631e-17	3.04495e-13
19	56428202	ENSG00000267454.5	ZNF582-AS1	34546	153	209	0.49061	1.09276e-13	-0.440828	0.0545829	2.09025e-05	1.57631e-17	3.04495e-13
19	56472909	ENSG00000166770.10	ZNF667-AS1	-4341	145	195	0.457746	1.6201e-05	-0.195555	0.0440751	1.78614e-05	6.18476e-06	0.0228727
19	56473006	ENSG00000166770.10	ZNF667-AS1	-4244	145	195	0.457746	1.6201e-05	-0.195555	0.0440751	1.78614e-05	6.18476e-06	0.0228727
19	56474027	ENSG00000166770.10	ZNF667-AS1	-3223	145	195	0.457746	1.6201e-05	-0.195555	0.0440751	1.78614e-05	6.18476e-06	0.0228727
19	56433019	ENSG00000267454.5	ZNF582-AS1	39363	152	208	0.488263	4.76329e-13	-0.431153	0.0550835	2.09025e-05	1.57631e-17	3.04495e-13
19	56472523	ENSG00000166770.10	ZNF667-AS1	-4727	145	195	0.457746	1.6201e-05	-0.195555	0.0440751	1.78614e-05	6.18476e-06	0.0228727
19	56428384	ENSG00000267454.5	ZNF582-AS1	34728	153	209	0.49061	1.09276e-13	-0.440828	0.0545829	2.09025e-05	1.57631e-17	3.04495e-13

## Sheet: Muscle_Skeletal
chr	pos	gene_id	gene_name	tss_distance	ma_samples	ma_count	maf	pval_nominal	slope	slope_se	pval_nominal_threshold	min_pval_nominal	pval_beta
3	45834967	ENSG00000163817.15	SLC6A20	38432	96	100	0.0708215	1.32912e-07	0.347422	0.0651196	0.000233725	8.19745e-08	0.0003052
3	45834967	ENSG00000172215.5	CXCR6	-105966	96	100	0.0708215	4.17043e-07	-0.2816	0.0550598	0.000278067	4.0486e-48	1.04078e-40
3	45848457	ENSG00000163817.15	SLC6A20	51922	90	94	0.0665722	1.03372e-06	0.329613	0.0668144	0.000233725	8.19745e-08	0.0003052
3	45848457	ENSG00000172215.5	CXCR6	-92476	90	94	0.0665722	2.27369e-07	-0.294409	0.0562653	0.000278067	4.0486e-48	1.04078e-40
3	45838989	ENSG00000163817.15	SLC6A20	42454	85	89	0.0630312	3.02252e-07	0.354206	0.0684141	0.000233725	8.19745e-08	0.0003052
3	45838989	ENSG00000172215.5	CXCR6	-101944	85	89	0.0630312	2.20809e-07	-0.302332	0.0577173	0.000278067	4.0486e-48	1.04078e-40
3	45848429	ENSG00000163817.15	SLC6A20	51894	85	89	0.0630312	3.02252e-07	0.354206	0.0684141	0.000233725	8.19745e-08	0.0003052
3	45848429	ENSG00000172215.5	CXCR6	-92504	85	89	0.0630312	2.20809e-07	-0.302332	0.0577173	0.000278067	4.0486e-48	1.04078e-40
3	45867022	ENSG00000163817.15	SLC6A20	70487	84	88	0.0623229	5.64108e-07	0.346225	0.0684947	0.000233725	8.19745e-08	0.0003052
3	45867022	ENSG00000172215.5	CXCR6	-73911	84	88	0.0623229	4.82076e-07	-0.29396	0.0577992	0.000278067	4.0486e-48	1.04078e-40
3	45830416	ENSG00000163817.15	SLC6A20	33881	86	90	0.0637394	3.00466e-07	0.353083	0.0681821	0.000233725	8.19745e-08	0.0003052
3	45830416	ENSG00000172215.5	CXCR6	-110517	86	90	0.0637394	1.13924e-07	-0.308255	0.0574643	0.000278067	4.0486e-48	1.04078e-40
3	45823240	ENSG00000163817.15	SLC6A20	26705	85	89	0.0630312	3.02252e-07	0.354206	0.0684141	0.000233725	8.19745e-08	0.0003052
3	45823240	ENSG00000172215.5	CXCR6	-117693	85	89	0.0630312	2.20809e-07	-0.302332	0.0577173	0.000278067	4.0486e-48	1.04078e-40
3	45821460	ENSG00000163817.15	SLC6A20	24925	85	89	0.0630312	3.02252e-07	0.354206	0.0684141	0.000233725	8.19745e-08	0.0003052
3	45821460	ENSG00000172215.5	CXCR6	-119473	85	89	0.0630312	2.20809e-07	-0.302332	0.0577173	0.000278067	4.0486e-48	1.04078e-40
3	45859597	ENSG00000163817.15	SLC6A20	63062	85	89	0.0630312	3.02252e-07	0.354206	0.0684141	0.000233725	8.19745e-08	0.0003052
3	45859597	ENSG00000172215.5	CXCR6	-81336	85	89	0.0630312	2.20809e-07	-0.302332	0.0577173	0.000278067	4.0486e-48	1.04078e-40
3	45820440	ENSG00000163817.15	SLC6A20	23905	85	89	0.0630312	3.02252e-07	0.354206	0.0684141	0.000233725	8.19745e-08	0.0003052
3	45820440	ENSG00000172215.5	CXCR6	-120493	85	89	0.0630312	2.20809e-07	-0.302332	0.0577173	0.000278067	4.0486e-48	1.04078e-40
3	45847198	ENSG00000163817.15	SLC6A20	50663	85	89	0.0630312	3.02252e-07	0.354206	0.0684141	0.000233725	8.19745e-08	0.0003052
3	45847198	ENSG00000172215.5	CXCR6	-93735	85	89	0.0630312	2.20809e-07	-0.302332	0.0577173	0.000278067	4.0486e-48	1.04078e-40
3	45825948	ENSG00000163817.15	SLC6A20	29413	85	89	0.0630312	3.02252e-07	0.354206	0.0684141	0.000233725	8.19745e-08	0.0003052
3	45825948	ENSG00000172215.5	CXCR6	-114985	85	89	0.0630312	2.20809e-07	-0.302332	0.0577173	0.000278067	4.0486e-48	1.04078e-40
3	45858159	ENSG00000163817.15	SLC6A20	61624	85	89	0.0630312	3.02252e-07	0.354206	0.0684141	0.000233725	8.19745e-08	0.0003052
3	45858159	ENSG00000172215.5	CXCR6	-82774	85	89	0.0630312	2.20809e-07	-0.302332	0.0577173	0.000278067	4.0486e-48	1.04078e-40
3	45818159	ENSG00000163817.15	SLC6A20	21624	85	89	0.0630312	3.02252e-07	0.354206	0.0684141	0.000233725	8.19745e-08	0.0003052
3	45818159	ENSG00000172215.5	CXCR6	-122774	85	89	0.0630312	2.20809e-07	-0.302332	0.0577173	0.000278067	4.0486e-48	1.04078e-40
3	45866624	ENSG00000163817.15	SLC6A20	70089	84	88	0.0623229	5.64108e-07	0.346225	0.0684947	0.000233725	8.19745e-08	0.0003052
3	45866624	ENSG00000172215.5	CXCR6	-74309	84	88	0.0623229	4.82076e-07	-0.29396	0.0577992	0.000278067	4.0486e-48	1.04078e-40
3	45867532	ENSG00000163817.15	SLC6A20	70997	85	89	0.0630312	3.02252e-07	0.354206	0.0684141	0.000233725	8.19745e-08	0.0003052
3	45867532	ENSG00000172215.5	CXCR6	-73401	85	89	0.0630312	2.20809e-07	-0.302332	0.0577173	0.000278067	4.0486e-48	1.04078e-40
3	45859142	ENSG00000163817.15	SLC6A20	62607	80	83	0.0587819	1.86102e-06	0.341385	0.0709327	0.000233725	8.19745e-08	0.0003052
3	45859142	ENSG00000172215.5	CXCR6	-81791	80	83	0.0587819	8.77948e-08	-0.322597	0.0595938	0.000278067	4.0486e-48	1.04078e-40
3	45801947	ENSG00000163817.15	SLC6A20	5412	82	86	0.0609065	8.90462e-08	0.375368	0.0693762	0.000233725	8.19745e-08	0.0003052
3	45801947	ENSG00000172215.5	CXCR6	-138986	82	86	0.0609065	4.29171e-08	-0.32439	0.0584919	0.000278067	4.0486e-48	1.04078e-40
3	45801823	ENSG00000163817.15	SLC6A20	5288	83	87	0.0616147	8.19745e-08	0.373806	0.0688903	0.000233725	8.19745e-08	0.0003052
3	45801823	ENSG00000172215.5	CXCR6	-139110	83	87	0.0616147	3.6545e-08	-0.323788	0.0580753	0.000278067	4.0486e-48	1.04078e-40
3	45807268	ENSG00000163817.15	SLC6A20	10733	83	87	0.0616147	8.19745e-08	0.373806	0.0688903	0.000233725	8.19745e-08	0.0003052
3	45807268	ENSG00000172215.5	CXCR6	-133665	83	87	0.0616147	3.6545e-08	-0.323788	0.0580753	0.000278067	4.0486e-48	1.04078e-40
3	45801750	ENSG00000163817.15	SLC6A20	5215	84	88	0.0623229	1.26644e-07	0.367064	0.0686835	0.000233725	8.19745e-08	0.0003052
3	45801750	ENSG00000172215.5	CXCR6	-139183	84	88	0.0623229	5.29701e-08	-0.31884	0.0578954	0.000278067	4.0486e-48	1.04078e-40
3	45805277	ENSG00000163817.15	SLC6A20	8742	85	89	0.0630312	4.94995e-07	0.348778	0.0686481	0.000233725	8.19745e-08	0.0003052
3	45805277	ENSG00000172215.5	CXCR6	-135656	85	89	0.0630312	3.56181e-08	-0.322027	0.0577108	0.000278067	4.0486e-48	1.04078e-40
3	45802706	ENSG00000163817.15	SLC6A20	6171	85	89	0.0630312	4.94995e-07	0.348778	0.0686481	0.000233725	8.19745e-08	0.0003052
3	45802706	ENSG00000172215.5	CXCR6	-138227	85	89	0.0630312	3.56181e-08	-0.322027	0.0577108	0.000278067	4.0486e-48	1.04078e-40
3	45868036	ENSG00000163817.15	SLC6A20	71501	96	101	0.0715297	2.27095e-06	0.306609	0.0642594	0.000233725	8.19745e-08	0.0003052
3	45868036	ENSG00000172215.5	CXCR6	-72897	96	101	0.0715297	7.88028e-07	-0.270108	0.0541514	0.000278067	4.0486e-48	1.04078e-40
3	45809291	ENSG00000172215.5	CXCR6	-131642	119	125	0.0885269	8.89769e-10	-0.313222	0.0503402	0.000278067	4.0486e-48	1.04078e-40
3	45800446	ENSG00000163817.15	SLC6A20	3911	102	106	0.0750708	3.46205e-05	0.269689	0.0646667	0.000233725	8.19745e-08	0.0003052
3	45800446	ENSG00000172215.5	CXCR6	-140487	102	106	0.0750708	1.75638e-08	-0.307982	0.0539585	0.000278067	4.0486e-48	1.04078e-40
3	45875294	ENSG00000163817.15	SLC6A20	78759	119	128	0.0906516	0.000102651	0.225783	0.0577608	0.000233725	8.19745e-08	0.0003052
3	45875294	ENSG00000172215.5	CXCR6	-65639	119	128	0.0906516	2.30918e-13	-0.354234	0.0472933	0.000278067	4.0486e-48	1.04078e-40
3	45887277	ENSG00000163817.15	SLC6A20	90742	119	128	0.0906516	0.000102651	0.225783	0.0577608	0.000233725	8.19745e-08	0.0003052
3	45887277	ENSG00000172215.5	CXCR6	-53656	119	128	0.0906516	2.30918e-13	-0.354234	0.0472933	0.000278067	4.0486e-48	1.04078e-40
3	45873093	ENSG00000163817.15	SLC6A20	76558	117	126	0.0892351	3.30347e-05	0.242462	0.0579856	0.000233725	8.19745e-08	0.0003052
3	45873093	ENSG00000172215.5	CXCR6	-67840	117	126	0.0892351	1.65017e-12	-0.343689	0.0477024	0.000278067	4.0486e-48	1.04078e-40
3	45876723	ENSG00000163817.15	SLC6A20	80188	119	128	0.0906516	0.000102651	0.225783	0.0577608	0.000233725	8.19745e-08	0.0003052
3	45876723	ENSG00000172215.5	CXCR6	-64210	119	128	0.0906516	2.30918e-13	-0.354234	0.0472933	0.000278067	4.0486e-48	1.04078e-40
3	45878806	ENSG00000163817.15	SLC6A20	82271	119	128	0.0906516	0.000102651	0.225783	0.0577608	0.000233725	8.19745e-08	0.0003052
3	45878806	ENSG00000172215.5	CXCR6	-62127	119	128	0.0906516	2.30918e-13	-0.354234	0.0472933	0.000278067	4.0486e-48	1.04078e-40
3	45890915	ENSG00000163817.15	SLC6A20	94380	118	127	0.0899433	6.0686e-05	0.233691	0.0578843	0.000233725	8.19745e-08	0.0003052
3	45890915	ENSG00000172215.5	CXCR6	-50018	118	127	0.0899433	4.66545e-13	-0.35086	0.0474831	0.000278067	4.0486e-48	1.04078e-40
3	45898310	ENSG00000163817.15	SLC6A20	101775	118	127	0.0899433	6.0686e-05	0.233691	0.0578843	0.000233725	8.19745e-08	0.0003052
3	45898310	ENSG00000172215.5	CXCR6	-42623	118	127	0.0899433	4.66545e-13	-0.35086	0.0474831	0.000278067	4.0486e-48	1.04078e-40
3	45897524	ENSG00000163817.15	SLC6A20	100989	118	127	0.0899433	6.0686e-05	0.233691	0.0578843	0.000233725	8.19745e-08	0.0003052
3	45897524	ENSG00000172215.5	CXCR6	-43409	118	127	0.0899433	4.66545e-13	-0.35086	0.0474831	0.000278067	4.0486e-48	1.04078e-40
3	45903640	ENSG00000163817.15	SLC6A20	107105	118	127	0.0899433	6.0686e-05	0.233691	0.0578843	0.000233725	8.19745e-08	0.0003052
3	45903640	ENSG00000172215.5	CXCR6	-37293	118	127	0.0899433	4.66545e-13	-0.35086	0.0474831	0.000278067	4.0486e-48	1.04078e-40
3	45905526	ENSG00000163817.15	SLC6A20	108991	118	127	0.0899433	6.0686e-05	0.233691	0.0578843	0.000233725	8.19745e-08	0.0003052
3	45905526	ENSG00000172215.5	CXCR6	-35407	118	127	0.0899433	4.66545e-13	-0.35086	0.0474831	0.000278067	4.0486e-48	1.04078e-40
3	45804256	ENSG00000172215.5	CXCR6	-136677	159	168	0.11898	2.37513e-10	-0.29046	0.0451112	0.000278067	4.0486e-48	1.04078e-40
3	46010416	ENSG00000172215.5	CXCR6	69483	178	196	0.13881	7.12133e-11	-0.280579	0.0423124	0.000278067	4.0486e-48	1.04078e-40
3	46010771	ENSG00000172215.5	CXCR6	69838	178	196	0.13881	7.12133e-11	-0.280579	0.0423124	0.000278067	4.0486e-48	1.04078e-40
3	46011308	ENSG00000172215.5	CXCR6	70375	177	194	0.137394	4.71895e-11	-0.284496	0.0424886	0.000278067	4.0486e-48	1.04078e-40
3	46014670	ENSG00000172215.5	CXCR6	73737	178	196	0.13881	7.12133e-11	-0.280579	0.0423124	0.000278067	4.0486e-48	1.04078e-40
3	45805749	ENSG00000172215.5	CXCR6	-135184	160	169	0.119688	6.85809e-11	-0.298567	0.0449846	0.000278067	4.0486e-48	1.04078e-40
3	46013758	ENSG00000172215.5	CXCR6	72825	178	196	0.13881	7.12133e-11	-0.280579	0.0423124	0.000278067	4.0486e-48	1.04078e-40
3	46010282	ENSG00000172215.5	CXCR6	69349	178	196	0.13881	7.12133e-11	-0.280579	0.0423124	0.000278067	4.0486e-48	1.04078e-40
3	46010210	ENSG00000172215.5	CXCR6	69277	178	196	0.13881	7.12133e-11	-0.280579	0.0423124	0.000278067	4.0486e-48	1.04078e-40
3	46014224	ENSG00000163817.15	SLC6A20	217689	120	129	0.0913598	3.58382e-05	0.240027	0.0576662	0.000233725	8.19745e-08	0.0003052
3	46014224	ENSG00000172215.5	CXCR6	73291	120	129	0.0913598	5.30918e-11	-0.318432	0.0476884	0.000278067	4.0486e-48	1.04078e-40
3	46014681	ENSG00000163817.15	SLC6A20	218146	124	133	0.0941926	9.22526e-05	0.224528	0.057055	0.000233725	8.19745e-08	0.0003052
3	46014681	ENSG00000172215.5	CXCR6	73748	124	133	0.0941926	9.76744e-12	-0.326078	0.0469938	0.000278067	4.0486e-48	1.04078e-40
3	46012476	ENSG00000163817.15	SLC6A20	215941	120	129	0.0913598	3.58382e-05	0.240027	0.0576662	0.000233725	8.19745e-08	0.0003052
3	46012476	ENSG00000172215.5	CXCR6	71543	120	129	0.0913598	5.30918e-11	-0.318432	0.0476884	0.000278067	4.0486e-48	1.04078e-40
3	46023126	ENSG00000172215.5	CXCR6	82193	176	194	0.137394	2.05327e-10	-0.275977	0.042706	0.000278067	4.0486e-48	1.04078e-40
3	46015419	ENSG00000172215.5	CXCR6	74486	175	193	0.136686	9.69703e-11	-0.280976	0.0426868	0.000278067	4.0486e-48	1.04078e-40
3	46024271	ENSG00000172215.5	CXCR6	83338	176	194	0.137394	2.05327e-10	-0.275977	0.042706	0.000278067	4.0486e-48	1.04078e-40
3	46024471	ENSG00000172215.5	CXCR6	83538	176	194	0.137394	2.05327e-10	-0.275977	0.042706	0.000278067	4.0486e-48	1.04078e-40
3	46021837	ENSG00000172215.5	CXCR6	80904	176	194	0.137394	2.05327e-10	-0.275977	0.042706	0.000278067	4.0486e-48	1.04078e-40
3	46022261	ENSG00000172215.5	CXCR6	81328	176	194	0.137394	2.05327e-10	-0.275977	0.042706	0.000278067	4.0486e-48	1.04078e-40
3	46016375	ENSG00000172215.5	CXCR6	75442	176	194	0.137394	2.05327e-10	-0.275977	0.042706	0.000278067	4.0486e-48	1.04078e-40
3	46017992	ENSG00000172215.5	CXCR6	77059	176	194	0.137394	2.05327e-10	-0.275977	0.042706	0.000278067	4.0486e-48	1.04078e-40
3	46019812	ENSG00000172215.5	CXCR6	78879	176	194	0.137394	2.05327e-10	-0.275977	0.042706	0.000278067	4.0486e-48	1.04078e-40
3	46020348	ENSG00000172215.5	CXCR6	79415	176	194	0.137394	2.05327e-10	-0.275977	0.042706	0.000278067	4.0486e-48	1.04078e-40
3	46020505	ENSG00000172215.5	CXCR6	79572	176	194	0.137394	2.05327e-10	-0.275977	0.042706	0.000278067	4.0486e-48	1.04078e-40
3	46012089	ENSG00000163817.15	SLC6A20	215554	120	129	0.0913598	3.58382e-05	0.240027	0.0576662	0.000233725	8.19745e-08	0.0003052
3	46012089	ENSG00000172215.5	CXCR6	71156	120	129	0.0913598	5.30918e-11	-0.318432	0.0476884	0.000278067	4.0486e-48	1.04078e-40
3	45993605	ENSG00000163817.15	SLC6A20	197070	120	129	0.0913598	1.93726e-05	0.248092	0.0576348	0.000233725	8.19745e-08	0.0003052
3	45993605	ENSG00000172215.5	CXCR6	52672	120	129	0.0913598	7.06212e-12	-0.332332	0.0475583	0.000278067	4.0486e-48	1.04078e-40
3	46031138	ENSG00000172215.5	CXCR6	90205	176	194	0.137394	2.05327e-10	-0.275977	0.042706	0.000278067	4.0486e-48	1.04078e-40
3	46026981	ENSG00000172215.5	CXCR6	86048	176	194	0.137394	2.05327e-10	-0.275977	0.042706	0.000278067	4.0486e-48	1.04078e-40
3	46028081	ENSG00000172215.5	CXCR6	87148	176	194	0.137394	2.05327e-10	-0.275977	0.042706	0.000278067	4.0486e-48	1.04078e-40
3	46028845	ENSG00000172215.5	CXCR6	87912	176	194	0.137394	2.05327e-10	-0.275977	0.042706	0.000278067	4.0486e-48	1.04078e-40
3	46028861	ENSG00000172215.5	CXCR6	87928	176	194	0.137394	2.05327e-10	-0.275977	0.042706	0.000278067	4.0486e-48	1.04078e-40
3	46032431	ENSG00000172215.5	CXCR6	91498	176	194	0.137394	2.05327e-10	-0.275977	0.042706	0.000278067	4.0486e-48	1.04078e-40
3	46029835	ENSG00000172215.5	CXCR6	88902	176	194	0.137394	2.05327e-10	-0.275977	0.042706	0.000278067	4.0486e-48	1.04078e-40
3	46030271	ENSG00000172215.5	CXCR6	89338	176	194	0.137394	2.05327e-10	-0.275977	0.042706	0.000278067	4.0486e-48	1.04078e-40
3	46031276	ENSG00000172215.5	CXCR6	90343	176	194	0.137394	2.05327e-10	-0.275977	0.042706	0.000278067	4.0486e-48	1.04078e-40
3	46031347	ENSG00000172215.5	CXCR6	90414	176	194	0.137394	2.05327e-10	-0.275977	0.042706	0.000278067	4.0486e-48	1.04078e-40
3	46030376	ENSG00000172215.5	CXCR6	89443	176	194	0.137394	2.05327e-10	-0.275977	0.042706	0.000278067	4.0486e-48	1.04078e-40
3	46008335	ENSG00000172215.5	CXCR6	67402	178	196	0.13881	7.12133e-11	-0.280579	0.0423124	0.000278067	4.0486e-48	1.04078e-40
3	46031822	ENSG00000172215.5	CXCR6	90889	176	194	0.137394	2.05327e-10	-0.275977	0.042706	0.000278067	4.0486e-48	1.04078e-40
3	46033366	ENSG00000172215.5	CXCR6	92433	176	194	0.137394	2.05327e-10	-0.275977	0.042706	0.000278067	4.0486e-48	1.04078e-40
3	46033598	ENSG00000172215.5	CXCR6	92665	176	194	0.137394	2.05327e-10	-0.275977	0.042706	0.000278067	4.0486e-48	1.04078e-40
3	46000345	ENSG00000163817.15	SLC6A20	203810	120	129	0.0913598	3.58382e-05	0.240027	0.0576662	0.000233725	8.19745e-08	0.0003052
3	46000345	ENSG00000172215.5	CXCR6	59412	120	129	0.0913598	5.30918e-11	-0.318432	0.0476884	0.000278067	4.0486e-48	1.04078e-40
3	46035840	ENSG00000172215.5	CXCR6	94907	176	194	0.137394	2.05327e-10	-0.275977	0.042706	0.000278067	4.0486e-48	1.04078e-40
3	46004967	ENSG00000163817.15	SLC6A20	208432	120	129	0.0913598	3.58382e-05	0.240027	0.0576662	0.000233725	8.19745e-08	0.0003052
3	46004967	ENSG00000172215.5	CXCR6	64034	120	129	0.0913598	5.30918e-11	-0.318432	0.0476884	0.000278067	4.0486e-48	1.04078e-40
3	45997568	ENSG00000163817.15	SLC6A20	201033	120	129	0.0913598	3.58382e-05	0.240027	0.0576662	0.000233725	8.19745e-08	0.0003052
3	45997568	ENSG00000172215.5	CXCR6	56635	120	129	0.0913598	5.30918e-11	-0.318432	0.0476884	0.000278067	4.0486e-48	1.04078e-40
3	45995029	ENSG00000163817.15	SLC6A20	198494	120	129	0.0913598	1.93726e-05	0.248092	0.0576348	0.000233725	8.19745e-08	0.0003052
3	45995029	ENSG00000172215.5	CXCR6	54096	120	129	0.0913598	7.06212e-12	-0.332332	0.0475583	0.000278067	4.0486e-48	1.04078e-40
3	45998376	ENSG00000163817.15	SLC6A20	201841	120	129	0.0913598	3.58382e-05	0.240027	0.0576662	0.000233725	8.19745e-08	0.0003052
3	45998376	ENSG00000172215.5	CXCR6	57443	120	129	0.0913598	5.30918e-11	-0.318432	0.0476884	0.000278067	4.0486e-48	1.04078e-40
3	46006166	ENSG00000163817.15	SLC6A20	209631	120	128	0.0906516	2.20579e-05	0.248976	0.0582416	0.000233725	8.19745e-08	0.0003052
3	46006166	ENSG00000172215.5	CXCR6	65233	120	128	0.0906516	1.75536e-10	-0.313267	0.0482879	0.000278067	4.0486e-48	1.04078e-40
3	45987606	ENSG00000163817.15	SLC6A20	191071	120	129	0.0913598	1.93726e-05	0.248092	0.0576348	0.000233725	8.19745e-08	0.0003052
3	45987606	ENSG00000172215.5	CXCR6	46673	120	129	0.0913598	7.06212e-12	-0.332332	0.0475583	0.000278067	4.0486e-48	1.04078e-40
3	45983037	ENSG00000163817.15	SLC6A20	186502	120	129	0.0913598	1.93726e-05	0.248092	0.0576348	0.000233725	8.19745e-08	0.0003052
3	45983037	ENSG00000172215.5	CXCR6	42104	120	129	0.0913598	7.06212e-12	-0.332332	0.0475583	0.000278067	4.0486e-48	1.04078e-40
3	45981341	ENSG00000163817.15	SLC6A20	184806	120	129	0.0913598	1.93726e-05	0.248092	0.0576348	0.000233725	8.19745e-08	0.0003052
3	45981341	ENSG00000172215.5	CXCR6	40408	120	129	0.0913598	7.06212e-12	-0.332332	0.0475583	0.000278067	4.0486e-48	1.04078e-40
3	45983556	ENSG00000163817.15	SLC6A20	187021	120	129	0.0913598	1.93726e-05	0.248092	0.0576348	0.000233725	8.19745e-08	0.0003052
3	45983556	ENSG00000172215.5	CXCR6	42623	120	129	0.0913598	7.06212e-12	-0.332332	0.0475583	0.000278067	4.0486e-48	1.04078e-40
3	45912847	ENSG00000163817.15	SLC6A20	116312	121	130	0.092068	2.61928e-05	0.243876	0.0575813	0.000233725	8.19745e-08	0.0003052
3	45912847	ENSG00000172215.5	CXCR6	-28086	121	130	0.092068	2.40673e-13	-0.353596	0.0472455	0.000278067	4.0486e-48	1.04078e-40
3	46017757	ENSG00000163817.15	SLC6A20	221222	118	127	0.0899433	7.08129e-05	0.233199	0.0583011	0.000233725	8.19745e-08	0.0003052
3	46017757	ENSG00000172215.5	CXCR6	76824	118	127	0.0899433	1.66376e-10	-0.313431	0.0482492	0.000278067	4.0486e-48	1.04078e-40
3	45973053	ENSG00000163817.15	SLC6A20	176518	120	129	0.0913598	1.93726e-05	0.248092	0.0576348	0.000233725	8.19745e-08	0.0003052
3	45973053	ENSG00000172215.5	CXCR6	32120	120	129	0.0913598	7.06212e-12	-0.332332	0.0475583	0.000278067	4.0486e-48	1.04078e-40
3	45972340	ENSG00000163817.15	SLC6A20	175805	120	129	0.0913598	1.93726e-05	0.248092	0.0576348	0.000233725	8.19745e-08	0.0003052
3	45972340	ENSG00000172215.5	CXCR6	31407	120	129	0.0913598	7.06212e-12	-0.332332	0.0475583	0.000278067	4.0486e-48	1.04078e-40
3	46019726	ENSG00000163817.15	SLC6A20	223191	118	127	0.0899433	7.08129e-05	0.233199	0.0583011	0.000233725	8.19745e-08	0.0003052
3	46019726	ENSG00000172215.5	CXCR6	78793	118	127	0.0899433	1.66376e-10	-0.313431	0.0482492	0.000278067	4.0486e-48	1.04078e-40
3	45970883	ENSG00000163817.15	SLC6A20	174348	121	130	0.092068	1.08572e-05	0.254436	0.0573725	0.000233725	8.19745e-08	0.0003052
3	45970883	ENSG00000172215.5	CXCR6	29950	121	130	0.092068	2.19239e-11	-0.323476	0.0474657	0.000278067	4.0486e-48	1.04078e-40
3	46017416	ENSG00000163817.15	SLC6A20	220881	118	127	0.0899433	7.08129e-05	0.233199	0.0583011	0.000233725	8.19745e-08	0.0003052
3	46017416	ENSG00000172215.5	CXCR6	76483	118	127	0.0899433	1.66376e-10	-0.313431	0.0482492	0.000278067	4.0486e-48	1.04078e-40
3	45976852	ENSG00000163817.15	SLC6A20	180317	120	129	0.0913598	1.93726e-05	0.248092	0.0576348	0.000233725	8.19745e-08	0.0003052
3	45976852	ENSG00000172215.5	CXCR6	35919	120	129	0.0913598	7.06212e-12	-0.332332	0.0475583	0.000278067	4.0486e-48	1.04078e-40
3	45929452	ENSG00000163817.15	SLC6A20	132917	122	131	0.0927762	1.30262e-05	0.251935	0.0573336	0.000233725	8.19745e-08	0.0003052
3	45929452	ENSG00000172215.5	CXCR6	-11481	122	131	0.0927762	4.28411e-13	-0.348856	0.0471335	0.000278067	4.0486e-48	1.04078e-40
3	46031212	ENSG00000172215.5	CXCR6	90279	179	197	0.139518	1.26311e-09	-0.26235	0.0425646	0.000278067	4.0486e-48	1.04078e-40
3	46026015	ENSG00000163817.15	SLC6A20	229480	118	127	0.0899433	7.08129e-05	0.233199	0.0583011	0.000233725	8.19745e-08	0.0003052
3	46026015	ENSG00000172215.5	CXCR6	85082	118	127	0.0899433	1.66376e-10	-0.313431	0.0482492	0.000278067	4.0486e-48	1.04078e-40
3	46027343	ENSG00000163817.15	SLC6A20	230808	118	127	0.0899433	7.08129e-05	0.233199	0.0583011	0.000233725	8.19745e-08	0.0003052
3	46027343	ENSG00000172215.5	CXCR6	86410	118	127	0.0899433	1.66376e-10	-0.313431	0.0482492	0.000278067	4.0486e-48	1.04078e-40
3	46029589	ENSG00000163817.15	SLC6A20	233054	118	127	0.0899433	7.08129e-05	0.233199	0.0583011	0.000233725	8.19745e-08	0.0003052
3	46029589	ENSG00000172215.5	CXCR6	88656	118	127	0.0899433	1.66376e-10	-0.313431	0.0482492	0.000278067	4.0486e-48	1.04078e-40
3	45970899	ENSG00000163817.15	SLC6A20	174364	121	130	0.092068	1.08572e-05	0.254436	0.0573725	0.000233725	8.19745e-08	0.0003052
3	45970899	ENSG00000172215.5	CXCR6	29966	121	130	0.092068	2.19239e-11	-0.323476	0.0474657	0.000278067	4.0486e-48	1.04078e-40
3	45970787	ENSG00000163817.15	SLC6A20	174252	120	129	0.0913598	1.93726e-05	0.248092	0.0576348	0.000233725	8.19745e-08	0.0003052
3	45970787	ENSG00000172215.5	CXCR6	29854	120	129	0.0913598	7.06212e-12	-0.332332	0.0475583	0.000278067	4.0486e-48	1.04078e-40
3	46031027	ENSG00000163817.15	SLC6A20	234492	118	127	0.0899433	7.08129e-05	0.233199	0.0583011	0.000233725	8.19745e-08	0.0003052
3	46031027	ENSG00000172215.5	CXCR6	90094	118	127	0.0899433	1.66376e-10	-0.313431	0.0482492	0.000278067	4.0486e-48	1.04078e-40
3	45932600	ENSG00000163817.15	SLC6A20	136065	122	131	0.0927762	1.30262e-05	0.251935	0.0573336	0.000233725	8.19745e-08	0.0003052
3	45932600	ENSG00000172215.5	CXCR6	-8333	122	131	0.0927762	4.28411e-13	-0.348856	0.0471335	0.000278067	4.0486e-48	1.04078e-40
3	46008272	ENSG00000163817.15	SLC6A20	211737	120	129	0.0913598	3.58382e-05	0.240027	0.0576662	0.000233725	8.19745e-08	0.0003052
3	46008272	ENSG00000172215.5	CXCR6	67339	120	129	0.0913598	5.30918e-11	-0.318432	0.0476884	0.000278067	4.0486e-48	1.04078e-40
3	45967995	ENSG00000163817.15	SLC6A20	171460	122	131	0.0927762	2.70521e-05	0.241744	0.0571786	0.000233725	8.19745e-08	0.0003052
3	45967995	ENSG00000172215.5	CXCR6	27062	122	131	0.0927762	6.93087e-12	-0.329661	0.0471569	0.000278067	4.0486e-48	1.04078e-40
3	45966331	ENSG00000163817.15	SLC6A20	169796	120	129	0.0913598	1.93726e-05	0.248092	0.0576348	0.000233725	8.19745e-08	0.0003052
3	45966331	ENSG00000172215.5	CXCR6	25398	120	129	0.0913598	7.06212e-12	-0.332332	0.0475583	0.000278067	4.0486e-48	1.04078e-40
3	45966595	ENSG00000163817.15	SLC6A20	170060	120	129	0.0913598	1.93726e-05	0.248092	0.0576348	0.000233725	8.19745e-08	0.0003052
3	45966595	ENSG00000172215.5	CXCR6	25662	120	129	0.0913598	7.06212e-12	-0.332332	0.0475583	0.000278067	4.0486e-48	1.04078e-40
3	45928899	ENSG00000163817.15	SLC6A20	132364	121	130	0.092068	6.9849e-06	0.260005	0.0573725	0.000233725	8.19745e-08	0.0003052
3	45928899	ENSG00000172215.5	CXCR6	-12034	121	130	0.092068	3.44859e-13	-0.350777	0.0471939	0.000278067	4.0486e-48	1.04078e-40
3	45935170	ENSG00000163817.15	SLC6A20	138635	122	131	0.0927762	1.30262e-05	0.251935	0.0573336	0.000233725	8.19745e-08	0.0003052
3	45935170	ENSG00000172215.5	CXCR6	-5763	122	131	0.0927762	4.28411e-13	-0.348856	0.0471335	0.000278067	4.0486e-48	1.04078e-40
3	46039814	ENSG00000163817.15	SLC6A20	243279	118	127	0.0899433	7.08129e-05	0.233199	0.0583011	0.000233725	8.19745e-08	0.0003052
3	46039814	ENSG00000172215.5	CXCR6	98881	118	127	0.0899433	1.66376e-10	-0.313431	0.0482492	0.000278067	4.0486e-48	1.04078e-40
3	46046500	ENSG00000163817.15	SLC6A20	249965	118	127	0.0899433	7.08129e-05	0.233199	0.0583011	0.000233725	8.19745e-08	0.0003052
3	46046500	ENSG00000172215.5	CXCR6	105567	118	127	0.0899433	1.66376e-10	-0.313431	0.0482492	0.000278067	4.0486e-48	1.04078e-40
3	45926308	ENSG00000163817.15	SLC6A20	129773	122	131	0.0927762	1.30262e-05	0.251935	0.0573336	0.000233725	8.19745e-08	0.0003052
3	45926308	ENSG00000172215.5	CXCR6	-14625	122	131	0.0927762	4.28411e-13	-0.348856	0.0471335	0.000278067	4.0486e-48	1.04078e-40
3	46023134	ENSG00000163817.15	SLC6A20	226599	118	127	0.0899433	7.08129e-05	0.233199	0.0583011	0.000233725	8.19745e-08	0.0003052
3	46023134	ENSG00000172215.5	CXCR6	82201	118	127	0.0899433	1.66376e-10	-0.313431	0.0482492	0.000278067	4.0486e-48	1.04078e-40
3	45926551	ENSG00000163817.15	SLC6A20	130016	122	131	0.0927762	1.30262e-05	0.251935	0.0573336	0.000233725	8.19745e-08	0.0003052
3	45926551	ENSG00000172215.5	CXCR6	-14382	122	131	0.0927762	4.28411e-13	-0.348856	0.0471335	0.000278067	4.0486e-48	1.04078e-40
3	45933951	ENSG00000163817.15	SLC6A20	137416	122	131	0.0927762	1.30262e-05	0.251935	0.0573336	0.000233725	8.19745e-08	0.0003052
3	45933951	ENSG00000172215.5	CXCR6	-6982	122	131	0.0927762	4.28411e-13	-0.348856	0.0471335	0.000278067	4.0486e-48	1.04078e-40
3	45919154	ENSG00000163817.15	SLC6A20	122619	121	129	0.0913598	1.72363e-05	0.251894	0.0581593	0.000233725	8.19745e-08	0.0003052
3	45919154	ENSG00000172215.5	CXCR6	-21779	121	129	0.0913598	5.40717e-13	-0.352251	0.0478095	0.000278067	4.0486e-48	1.04078e-40
3	45919208	ENSG00000163817.15	SLC6A20	122673	121	129	0.0913598	1.72363e-05	0.251894	0.0581593	0.000233725	8.19745e-08	0.0003052
3	45919208	ENSG00000172215.5	CXCR6	-21725	121	129	0.0913598	5.40717e-13	-0.352251	0.0478095	0.000278067	4.0486e-48	1.04078e-40
3	46060681	ENSG00000163817.15	SLC6A20	264146	117	126	0.0892351	5.9706e-05	0.235866	0.0583663	0.000233725	8.19745e-08	0.0003052
3	46060681	ENSG00000172215.5	CXCR6	119748	117	126	0.0892351	6.904e-11	-0.320189	0.0482501	0.000278067	4.0486e-48	1.04078e-40
3	46069721	ENSG00000163817.15	SLC6A20	273186	119	128	0.0906516	9.20004e-05	0.229236	0.0582414	0.000233725	8.19745e-08	0.0003052
3	46069721	ENSG00000172215.5	CXCR6	128788	119	128	0.0906516	2.80752e-10	-0.309169	0.0482198	0.000278067	4.0486e-48	1.04078e-40
3	45936318	ENSG00000163817.15	SLC6A20	139783	122	131	0.0927762	1.30262e-05	0.251935	0.0573336	0.000233725	8.19745e-08	0.0003052
3	45936318	ENSG00000172215.5	CXCR6	-4615	122	131	0.0927762	4.28411e-13	-0.348856	0.0471335	0.000278067	4.0486e-48	1.04078e-40
3	46066006	ENSG00000163817.15	SLC6A20	269471	118	127	0.0899433	7.08129e-05	0.233199	0.0583011	0.000233725	8.19745e-08	0.0003052
3	46066006	ENSG00000172215.5	CXCR6	125073	118	127	0.0899433	1.66376e-10	-0.313431	0.0482492	0.000278067	4.0486e-48	1.04078e-40
3	46055306	ENSG00000163817.15	SLC6A20	258771	119	128	0.0906516	0.000121321	0.225039	0.0581887	0.000233725	8.19745e-08	0.0003052
3	46055306	ENSG00000172215.5	CXCR6	114373	119	128	0.0906516	1.75598e-10	-0.312186	0.0481217	0.000278067	4.0486e-48	1.04078e-40
3	46057034	ENSG00000163817.15	SLC6A20	260499	118	127	0.0899433	7.08129e-05	0.233199	0.0583011	0.000233725	8.19745e-08	0.0003052
3	46057034	ENSG00000172215.5	CXCR6	116101	118	127	0.0899433	1.66376e-10	-0.313431	0.0482492	0.000278067	4.0486e-48	1.04078e-40
3	46059974	ENSG00000163817.15	SLC6A20	263439	118	127	0.0899433	7.08129e-05	0.233199	0.0583011	0.000233725	8.19745e-08	0.0003052
3	46059974	ENSG00000172215.5	CXCR6	119041	118	127	0.0899433	1.66376e-10	-0.313431	0.0482492	0.000278067	4.0486e-48	1.04078e-40
3	46058646	ENSG00000163817.15	SLC6A20	262111	118	127	0.0899433	7.08129e-05	0.233199	0.0583011	0.000233725	8.19745e-08	0.0003052
3	46058646	ENSG00000172215.5	CXCR6	117713	118	127	0.0899433	1.66376e-10	-0.313431	0.0482492	0.000278067	4.0486e-48	1.04078e-40
3	46057662	ENSG00000163817.15	SLC6A20	261127	118	127	0.0899433	7.08129e-05	0.233199	0.0583011	0.000233725	8.19745e-08	0.0003052
3	46057662	ENSG00000172215.5	CXCR6	116729	118	127	0.0899433	1.66376e-10	-0.313431	0.0482492	0.000278067	4.0486e-48	1.04078e-40
3	46058999	ENSG00000163817.15	SLC6A20	262464	118	127	0.0899433	7.08129e-05	0.233199	0.0583011	0.000233725	8.19745e-08	0.0003052
3	46058999	ENSG00000172215.5	CXCR6	118066	118	127	0.0899433	1.66376e-10	-0.313431	0.0482492	0.000278067	4.0486e-48	1.04078e-40
3	45921111	ENSG00000163817.15	SLC6A20	124576	121	129	0.0913598	1.72363e-05	0.251894	0.0581593	0.000233725	8.19745e-08	0.0003052
3	45921111	ENSG00000172215.5	CXCR6	-19822	121	129	0.0913598	5.40717e-13	-0.352251	0.0478095	0.000278067	4.0486e-48	1.04078e-40
3	46062188	ENSG00000163817.15	SLC6A20	265653	118	127	0.0899433	7.08129e-05	0.233199	0.0583011	0.000233725	8.19745e-08	0.0003052
3	46062188	ENSG00000172215.5	CXCR6	121255	118	127	0.0899433	1.66376e-10	-0.313431	0.0482492	0.000278067	4.0486e-48	1.04078e-40
3	46075604	ENSG00000163817.15	SLC6A20	279069	119	128	0.0906516	9.20004e-05	0.229236	0.0582414	0.000233725	8.19745e-08	0.0003052
3	46075604	ENSG00000172215.5	CXCR6	134671	119	128	0.0906516	2.80752e-10	-0.309169	0.0482198	0.000278067	4.0486e-48	1.04078e-40
3	45971050	ENSG00000163817.15	SLC6A20	174515	123	132	0.0934844	4.04633e-05	0.235872	0.0570593	0.000233725	8.19745e-08	0.0003052
3	45971050	ENSG00000172215.5	CXCR6	30117	123	132	0.0934844	2.74215e-11	-0.319558	0.04713	0.000278067	4.0486e-48	1.04078e-40
3	46082926	ENSG00000163817.15	SLC6A20	286391	119	128	0.0906516	9.20004e-05	0.229236	0.0582414	0.000233725	8.19745e-08	0.0003052
3	46082926	ENSG00000172215.5	CXCR6	141993	119	128	0.0906516	2.80752e-10	-0.309169	0.0482198	0.000278067	4.0486e-48	1.04078e-40
3	46094198	ENSG00000163817.15	SLC6A20	297663	119	128	0.0906516	9.20004e-05	0.229236	0.0582414	0.000233725	8.19745e-08	0.0003052
3	46094198	ENSG00000172215.5	CXCR6	153265	119	128	0.0906516	2.80752e-10	-0.309169	0.0482198	0.000278067	4.0486e-48	1.04078e-40
3	46053612	ENSG00000163817.15	SLC6A20	257077	118	127	0.0899433	7.08129e-05	0.233199	0.0583011	0.000233725	8.19745e-08	0.0003052
3	46053612	ENSG00000172215.5	CXCR6	112679	118	127	0.0899433	1.66376e-10	-0.313431	0.0482492	0.000278067	4.0486e-48	1.04078e-40
3	45974077	ENSG00000163817.15	SLC6A20	177542	123	132	0.0934844	4.04633e-05	0.235872	0.0570593	0.000233725	8.19745e-08	0.0003052
3	45974077	ENSG00000172215.5	CXCR6	33144	123	132	0.0934844	2.74215e-11	-0.319558	0.04713	0.000278067	4.0486e-48	1.04078e-40
3	46052571	ENSG00000163817.15	SLC6A20	256036	118	127	0.0899433	7.08129e-05	0.233199	0.0583011	0.000233725	8.19745e-08	0.0003052
3	46052571	ENSG00000172215.5	CXCR6	111638	118	127	0.0899433	1.66376e-10	-0.313431	0.0482492	0.000278067	4.0486e-48	1.04078e-40
3	45952153	ENSG00000163817.15	SLC6A20	155618	124	133	0.0941926	1.82873e-05	0.245637	0.0568912	0.000233725	8.19745e-08	0.0003052
3	45952153	ENSG00000172215.5	CXCR6	11220	124	133	0.0941926	4.26599e-13	-0.346015	0.0467458	0.000278067	4.0486e-48	1.04078e-40
3	46074518	ENSG00000163817.15	SLC6A20	277983	119	128	0.0906516	9.20004e-05	0.229236	0.0582414	0.000233725	8.19745e-08	0.0003052
3	46074518	ENSG00000172215.5	CXCR6	133585	119	128	0.0906516	2.80752e-10	-0.309169	0.0482198	0.000278067	4.0486e-48	1.04078e-40
3	46087050	ENSG00000163817.15	SLC6A20	290515	119	128	0.0906516	9.20004e-05	0.229236	0.0582414	0.000233725	8.19745e-08	0.0003052
3	46087050	ENSG00000172215.5	CXCR6	146117	119	128	0.0906516	2.80752e-10	-0.309169	0.0482198	0.000278067	4.0486e-48	1.04078e-40
3	46076468	ENSG00000163817.15	SLC6A20	279933	119	128	0.0906516	9.20004e-05	0.229236	0.0582414	0.000233725	8.19745e-08	0.0003052
3	46076468	ENSG00000172215.5	CXCR6	135535	119	128	0.0906516	2.80752e-10	-0.309169	0.0482198	0.000278067	4.0486e-48	1.04078e-40
3	46087221	ENSG00000163817.15	SLC6A20	290686	119	128	0.0906516	9.20004e-05	0.229236	0.0582414	0.000233725	8.19745e-08	0.0003052
3	46087221	ENSG00000172215.5	CXCR6	146288	119	128	0.0906516	2.80752e-10	-0.309169	0.0482198	0.000278067	4.0486e-48	1.04078e-40
3	45956014	ENSG00000163817.15	SLC6A20	159479	122	131	0.0927762	1.30262e-05	0.251935	0.0573336	0.000233725	8.19745e-08	0.0003052
3	45956014	ENSG00000172215.5	CXCR6	15081	122	131	0.0927762	4.28411e-13	-0.348856	0.0471335	0.000278067	4.0486e-48	1.04078e-40
3	46094946	ENSG00000163817.15	SLC6A20	298411	119	128	0.0906516	9.20004e-05	0.229236	0.0582414	0.000233725	8.19745e-08	0.0003052
3	46094946	ENSG00000172215.5	CXCR6	154013	119	128	0.0906516	2.80752e-10	-0.309169	0.0482198	0.000278067	4.0486e-48	1.04078e-40
3	45939679	ENSG00000163817.15	SLC6A20	143144	122	131	0.0927762	1.30262e-05	0.251935	0.0573336	0.000233725	8.19745e-08	0.0003052
3	45939679	ENSG00000172215.5	CXCR6	-1254	122	131	0.0927762	4.28411e-13	-0.348856	0.0471335	0.000278067	4.0486e-48	1.04078e-40
3	46079025	ENSG00000163817.15	SLC6A20	282490	119	128	0.0906516	9.20004e-05	0.229236	0.0582414	0.000233725	8.19745e-08	0.0003052
3	46079025	ENSG00000172215.5	CXCR6	138092	119	128	0.0906516	2.80752e-10	-0.309169	0.0482198	0.000278067	4.0486e-48	1.04078e-40
3	46086065	ENSG00000163817.15	SLC6A20	289530	119	128	0.0906516	9.20004e-05	0.229236	0.0582414	0.000233725	8.19745e-08	0.0003052
3	46086065	ENSG00000172215.5	CXCR6	145132	119	128	0.0906516	2.80752e-10	-0.309169	0.0482198	0.000278067	4.0486e-48	1.04078e-40
3	46087217	ENSG00000163817.15	SLC6A20	290682	119	128	0.0906516	9.20004e-05	0.229236	0.0582414	0.000233725	8.19745e-08	0.0003052
3	46087217	ENSG00000172215.5	CXCR6	146284	119	128	0.0906516	2.80752e-10	-0.309169	0.0482198	0.000278067	4.0486e-48	1.04078e-40
3	46054551	ENSG00000163817.15	SLC6A20	258016	118	127	0.0900709	7.43461e-05	0.232462	0.0582892	0.000233725	8.19745e-08	0.0003052
3	46054551	ENSG00000172215.5	CXCR6	113618	118	127	0.0900709	1.48414e-10	-0.314173	0.0482274	0.000278067	4.0486e-48	1.04078e-40
3	45962004	ENSG00000163817.15	SLC6A20	165469	122	131	0.0927762	1.30262e-05	0.251935	0.0573336	0.000233725	8.19745e-08	0.0003052
3	45962004	ENSG00000172215.5	CXCR6	21071	122	131	0.0927762	4.28411e-13	-0.348856	0.0471335	0.000278067	4.0486e-48	1.04078e-40
3	46081563	ENSG00000163817.15	SLC6A20	285028	119	128	0.0906516	9.20004e-05	0.229236	0.0582414	0.000233725	8.19745e-08	0.0003052
3	46081563	ENSG00000172215.5	CXCR6	140630	119	128	0.0906516	2.80752e-10	-0.309169	0.0482198	0.000278067	4.0486e-48	1.04078e-40
3	45941984	ENSG00000163817.15	SLC6A20	145449	122	131	0.0927762	1.30262e-05	0.251935	0.0573336	0.000233725	8.19745e-08	0.0003052
3	45941984	ENSG00000172215.5	CXCR6	1051	122	131	0.0927762	4.28411e-13	-0.348856	0.0471335	0.000278067	4.0486e-48	1.04078e-40
3	46081551	ENSG00000163817.15	SLC6A20	285016	119	128	0.0906516	9.20004e-05	0.229236	0.0582414	0.000233725	8.19745e-08	0.0003052
3	46081551	ENSG00000172215.5	CXCR6	140618	119	128	0.0906516	2.80752e-10	-0.309169	0.0482198	0.000278067	4.0486e-48	1.04078e-40
3	45974441	ENSG00000163817.15	SLC6A20	177906	123	132	0.0934844	4.04633e-05	0.235872	0.0570593	0.000233725	8.19745e-08	0.0003052
3	45974441	ENSG00000172215.5	CXCR6	33508	123	132	0.0934844	2.74215e-11	-0.319558	0.04713	0.000278067	4.0486e-48	1.04078e-40
3	45961471	ENSG00000163817.15	SLC6A20	164936	122	131	0.0927762	1.30262e-05	0.251935	0.0573336	0.000233725	8.19745e-08	0.0003052
3	45961471	ENSG00000172215.5	CXCR6	20538	122	131	0.0927762	4.28411e-13	-0.348856	0.0471335	0.000278067	4.0486e-48	1.04078e-40
3	45959236	ENSG00000163817.15	SLC6A20	162701	122	131	0.0927762	1.30262e-05	0.251935	0.0573336	0.000233725	8.19745e-08	0.0003052
3	45959236	ENSG00000172215.5	CXCR6	18303	122	131	0.0927762	4.28411e-13	-0.348856	0.0471335	0.000278067	4.0486e-48	1.04078e-40
3	45969944	ENSG00000163817.15	SLC6A20	173409	123	132	0.0934844	4.04633e-05	0.235872	0.0570593	0.000233725	8.19745e-08	0.0003052
3	45969944	ENSG00000172215.5	CXCR6	29011	123	132	0.0934844	2.74215e-11	-0.319558	0.04713	0.000278067	4.0486e-48	1.04078e-40
3	45957717	ENSG00000163817.15	SLC6A20	161182	122	131	0.0927762	1.30262e-05	0.251935	0.0573336	0.000233725	8.19745e-08	0.0003052
3	45957717	ENSG00000172215.5	CXCR6	16784	122	131	0.0927762	4.28411e-13	-0.348856	0.0471335	0.000278067	4.0486e-48	1.04078e-40
3	45956566	ENSG00000163817.15	SLC6A20	160031	122	131	0.0927762	1.30262e-05	0.251935	0.0573336	0.000233725	8.19745e-08	0.0003052
3	45956566	ENSG00000172215.5	CXCR6	15633	122	131	0.0927762	4.28411e-13	-0.348856	0.0471335	0.000278067	4.0486e-48	1.04078e-40
3	45959378	ENSG00000163817.15	SLC6A20	162843	122	131	0.0927762	1.30262e-05	0.251935	0.0573336	0.000233725	8.19745e-08	0.0003052
3	45959378	ENSG00000172215.5	CXCR6	18445	122	131	0.0927762	4.28411e-13	-0.348856	0.0471335	0.000278067	4.0486e-48	1.04078e-40
3	45959875	ENSG00000163817.15	SLC6A20	163340	122	131	0.0927762	1.30262e-05	0.251935	0.0573336	0.000233725	8.19745e-08	0.0003052
3	45959875	ENSG00000172215.5	CXCR6	18942	122	131	0.0927762	4.28411e-13	-0.348856	0.0471335	0.000278067	4.0486e-48	1.04078e-40
3	46103489	ENSG00000163817.15	SLC6A20	306954	119	128	0.0906516	9.20004e-05	0.229236	0.0582414	0.000233725	8.19745e-08	0.0003052
3	46103489	ENSG00000172215.5	CXCR6	162556	119	128	0.0906516	2.80752e-10	-0.309169	0.0482198	0.000278067	4.0486e-48	1.04078e-40
3	45943855	ENSG00000172215.5	CXCR6	2922	183	198	0.140227	4.30571e-11	-0.291518	0.0434443	0.000278067	4.0486e-48	1.04078e-40
3	46104822	ENSG00000163817.15	SLC6A20	308287	119	128	0.0906516	9.20004e-05	0.229236	0.0582414	0.000233725	8.19745e-08	0.0003052
3	46104822	ENSG00000172215.5	CXCR6	163889	119	128	0.0906516	2.80752e-10	-0.309169	0.0482198	0.000278067	4.0486e-48	1.04078e-40
3	45968515	ENSG00000163817.15	SLC6A20	171980	123	132	0.0934844	4.04633e-05	0.235872	0.0570593	0.000233725	8.19745e-08	0.0003052
3	45968515	ENSG00000172215.5	CXCR6	27582	123	132	0.0934844	2.74215e-11	-0.319558	0.04713	0.000278067	4.0486e-48	1.04078e-40
3	46100972	ENSG00000163817.15	SLC6A20	304437	119	128	0.0906516	9.20004e-05	0.229236	0.0582414	0.000233725	8.19745e-08	0.0003052
3	46100972	ENSG00000172215.5	CXCR6	160039	119	128	0.0906516	2.80752e-10	-0.309169	0.0482198	0.000278067	4.0486e-48	1.04078e-40
3	46097350	ENSG00000163817.15	SLC6A20	300815	119	128	0.0906516	9.20004e-05	0.229236	0.0582414	0.000233725	8.19745e-08	0.0003052
3	46097350	ENSG00000172215.5	CXCR6	156417	119	128	0.0906516	2.80752e-10	-0.309169	0.0482198	0.000278067	4.0486e-48	1.04078e-40
3	46101695	ENSG00000163817.15	SLC6A20	305160	119	128	0.0906516	9.20004e-05	0.229236	0.0582414	0.000233725	8.19745e-08	0.0003052
3	46101695	ENSG00000172215.5	CXCR6	160762	119	128	0.0906516	2.80752e-10	-0.309169	0.0482198	0.000278067	4.0486e-48	1.04078e-40
3	46106012	ENSG00000163817.15	SLC6A20	309477	119	128	0.0906516	9.20004e-05	0.229236	0.0582414	0.000233725	8.19745e-08	0.0003052
3	46106012	ENSG00000172215.5	CXCR6	165079	119	128	0.0906516	2.80752e-10	-0.309169	0.0482198	0.000278067	4.0486e-48	1.04078e-40
3	46112780	ENSG00000163817.15	SLC6A20	316245	119	128	0.0906516	9.20004e-05	0.229236	0.0582414	0.000233725	8.19745e-08	0.0003052
3	46112780	ENSG00000172215.5	CXCR6	171847	119	128	0.0906516	2.80752e-10	-0.309169	0.0482198	0.000278067	4.0486e-48	1.04078e-40
3	46112965	ENSG00000163817.15	SLC6A20	316430	119	128	0.0906516	9.20004e-05	0.229236	0.0582414	0.000233725	8.19745e-08	0.0003052
3	46112965	ENSG00000172215.5	CXCR6	172032	119	128	0.0906516	2.80752e-10	-0.309169	0.0482198	0.000278067	4.0486e-48	1.04078e-40
3	45965996	ENSG00000163817.15	SLC6A20	169461	123	132	0.0934844	4.04633e-05	0.235872	0.0570593	0.000233725	8.19745e-08	0.0003052
3	45965996	ENSG00000172215.5	CXCR6	25063	123	132	0.0934844	2.74215e-11	-0.319558	0.04713	0.000278067	4.0486e-48	1.04078e-40
3	45966333	ENSG00000163817.15	SLC6A20	169798	123	132	0.0934844	4.04633e-05	0.235872	0.0570593	0.000233725	8.19745e-08	0.0003052
3	45966333	ENSG00000172215.5	CXCR6	25400	123	132	0.0934844	2.74215e-11	-0.319558	0.04713	0.000278067	4.0486e-48	1.04078e-40
3	45964747	ENSG00000163817.15	SLC6A20	168212	123	132	0.0934844	4.04633e-05	0.235872	0.0570593	0.000233725	8.19745e-08	0.0003052
3	45964747	ENSG00000172215.5	CXCR6	23814	123	132	0.0934844	2.74215e-11	-0.319558	0.04713	0.000278067	4.0486e-48	1.04078e-40
3	45964849	ENSG00000163817.15	SLC6A20	168314	123	132	0.0934844	4.04633e-05	0.235872	0.0570593	0.000233725	8.19745e-08	0.0003052
3	45964849	ENSG00000172215.5	CXCR6	23916	123	132	0.0934844	2.74215e-11	-0.319558	0.04713	0.000278067	4.0486e-48	1.04078e-40
3	46089733	ENSG00000163817.15	SLC6A20	293198	119	128	0.0906516	9.20004e-05	0.229236	0.0582414	0.000233725	8.19745e-08	0.0003052
3	46089733	ENSG00000172215.5	CXCR6	148800	119	128	0.0906516	2.80752e-10	-0.309169	0.0482198	0.000278067	4.0486e-48	1.04078e-40
3	46098581	ENSG00000163817.15	SLC6A20	302046	119	128	0.0906516	9.20004e-05	0.229236	0.0582414	0.000233725	8.19745e-08	0.0003052
3	46098581	ENSG00000172215.5	CXCR6	157648	119	128	0.0906516	2.80752e-10	-0.309169	0.0482198	0.000278067	4.0486e-48	1.04078e-40
3	46096963	ENSG00000163817.15	SLC6A20	300428	119	128	0.0906516	9.20004e-05	0.229236	0.0582414	0.000233725	8.19745e-08	0.0003052
3	46096963	ENSG00000172215.5	CXCR6	156030	119	128	0.0906516	2.80752e-10	-0.309169	0.0482198	0.000278067	4.0486e-48	1.04078e-40
3	46096615	ENSG00000163817.15	SLC6A20	300080	119	128	0.0906516	9.20004e-05	0.229236	0.0582414	0.000233725	8.19745e-08	0.0003052
3	46096615	ENSG00000172215.5	CXCR6	155682	119	128	0.0906516	2.80752e-10	-0.309169	0.0482198	0.000278067	4.0486e-48	1.04078e-40
3	45910155	ENSG00000172215.5	CXCR6	-30778	130	139	0.0984419	4.89678e-13	-0.340919	0.0461816	0.000278067	4.0486e-48	1.04078e-40
3	45896341	ENSG00000172215.5	CXCR6	-44592	211	239	0.169263	1.65853e-14	-0.283395	0.0360597	0.000278067	4.0486e-48	1.04078e-40
3	45896341	ENSG00000163820.14	FYCO1	-99483	211	239	0.169263	2.18536e-06	-0.118159	0.0247224	0.000247114	2.66862e-48	6.14593e-41
3	45896341	ENSG00000183625.14	CCR3	-267263	211	239	0.169263	0.000295855	-0.144001	0.0395709	0.000301297	2.04376e-17	4.77035e-13
3	45918928	ENSG00000163817.15	SLC6A20	122393	122	130	0.092068	2.62951e-05	0.245728	0.058031	0.000233725	8.19745e-08	0.0003052
3	45918928	ENSG00000172215.5	CXCR6	-22005	122	130	0.092068	2.40167e-12	-0.341623	0.0477837	0.000278067	4.0486e-48	1.04078e-40
3	45964777	ENSG00000163817.15	SLC6A20	168242	123	132	0.0934844	4.04633e-05	0.235872	0.0570593	0.000233725	8.19745e-08	0.0003052
3	45964777	ENSG00000172215.5	CXCR6	23844	123	132	0.0934844	2.74215e-11	-0.319558	0.04713	0.000278067	4.0486e-48	1.04078e-40
3	45869378	ENSG00000172215.5	CXCR6	-71555	209	237	0.167847	6.93839e-14	-0.276384	0.0360799	0.000278067	4.0486e-48	1.04078e-40
3	45869378	ENSG00000163820.14	FYCO1	-126446	209	237	0.167847	1.67848e-06	-0.119266	0.0246716	0.000247114	2.66862e-48	6.14593e-41
3	46066109	ENSG00000163817.15	SLC6A20	269574	118	127	0.0899433	7.08129e-05	0.233199	0.0583011	0.000233725	8.19745e-08	0.0003052
3	46066109	ENSG00000172215.5	CXCR6	125176	118	127	0.0899433	1.66376e-10	-0.313431	0.0482492	0.000278067	4.0486e-48	1.04078e-40
3	46100352	ENSG00000172215.5	CXCR6	159419	171	187	0.132436	9.3625e-10	-0.265414	0.0427148	0.000278067	4.0486e-48	1.04078e-40
3	45884551	ENSG00000163817.15	SLC6A20	88016	178	204	0.144476	6.9537e-05	0.19077	0.047641	0.000233725	8.19745e-08	0.0003052
3	45884551	ENSG00000172215.5	CXCR6	-56382	178	204	0.144476	1.21902e-09	-0.243998	0.0395489	0.000278067	4.0486e-48	1.04078e-40
3	45962045	ENSG00000163817.15	SLC6A20	165510	125	134	0.0949008	2.75438e-05	0.239801	0.0567751	0.000233725	8.19745e-08	0.0003052
3	45962045	ENSG00000172215.5	CXCR6	21112	125	134	0.0949008	1.8375e-12	-0.33592	0.046727	0.000278067	4.0486e-48	1.04078e-40
3	45948429	ENSG00000163817.15	SLC6A20	151894	123	132	0.0934844	1.99005e-05	0.245902	0.0572077	0.000233725	8.19745e-08	0.0003052
3	45948429	ENSG00000172215.5	CXCR6	7496	123	132	0.0934844	1.88241e-12	-0.338489	0.0471078	0.000278067	4.0486e-48	1.04078e-40
3	45959735	ENSG00000163817.15	SLC6A20	163200	125	134	0.0949008	2.75438e-05	0.239801	0.0567751	0.000233725	8.19745e-08	0.0003052
3	45959735	ENSG00000172215.5	CXCR6	18802	125	134	0.0949008	1.8375e-12	-0.33592	0.046727	0.000278067	4.0486e-48	1.04078e-40
3	45955771	ENSG00000163817.15	SLC6A20	159236	125	134	0.0949008	2.75438e-05	0.239801	0.0567751	0.000233725	8.19745e-08	0.0003052
3	45955771	ENSG00000172215.5	CXCR6	14838	125	134	0.0949008	1.8375e-12	-0.33592	0.046727	0.000278067	4.0486e-48	1.04078e-40
3	45960228	ENSG00000163817.15	SLC6A20	163693	125	134	0.0949008	2.75438e-05	0.239801	0.0567751	0.000233725	8.19745e-08	0.0003052
3	45960228	ENSG00000172215.5	CXCR6	19295	125	134	0.0949008	1.8375e-12	-0.33592	0.046727	0.000278067	4.0486e-48	1.04078e-40
3	45955009	ENSG00000163817.15	SLC6A20	158474	125	134	0.0949008	2.75438e-05	0.239801	0.0567751	0.000233725	8.19745e-08	0.0003052
3	45955009	ENSG00000172215.5	CXCR6	14076	125	134	0.0949008	1.8375e-12	-0.33592	0.046727	0.000278067	4.0486e-48	1.04078e-40
3	45954256	ENSG00000163817.15	SLC6A20	157721	125	134	0.0949008	2.75438e-05	0.239801	0.0567751	0.000233725	8.19745e-08	0.0003052
3	45954256	ENSG00000172215.5	CXCR6	13323	125	134	0.0949008	1.8375e-12	-0.33592	0.046727	0.000278067	4.0486e-48	1.04078e-40
3	45948381	ENSG00000163817.15	SLC6A20	151846	125	134	0.0949008	2.75438e-05	0.239801	0.0567751	0.000233725	8.19745e-08	0.0003052
3	45948381	ENSG00000172215.5	CXCR6	7448	125	134	0.0949008	1.8375e-12	-0.33592	0.046727	0.000278067	4.0486e-48	1.04078e-40
3	45952713	ENSG00000163817.15	SLC6A20	156178	123	132	0.0934844	1.99005e-05	0.245902	0.0572077	0.000233725	8.19745e-08	0.0003052
3	45952713	ENSG00000172215.5	CXCR6	11780	123	132	0.0934844	1.88241e-12	-0.338489	0.0471078	0.000278067	4.0486e-48	1.04078e-40
3	45895453	ENSG00000163817.15	SLC6A20	98918	194	225	0.159348	0.000146091	0.186635	0.0488475	0.000233725	8.19745e-08	0.0003052
3	45895453	ENSG00000172215.5	CXCR6	-45480	194	225	0.159348	4.3391e-11	-0.270361	0.0402987	0.000278067	4.0486e-48	1.04078e-40
3	46129405	ENSG00000163817.15	SLC6A20	332870	119	128	0.0906516	9.20004e-05	0.229236	0.0582414	0.000233725	8.19745e-08	0.0003052
3	46129405	ENSG00000172215.5	CXCR6	188472	119	128	0.0906516	2.80752e-10	-0.309169	0.0482198	0.000278067	4.0486e-48	1.04078e-40
3	45886267	ENSG00000172215.5	CXCR6	-54666	186	215	0.152266	3.38786e-10	-0.25101	0.0393364	0.000278067	4.0486e-48	1.04078e-40
3	45886267	ENSG00000183625.14	CCR3	-277337	186	215	0.152266	0.000279795	-0.155309	0.0425072	0.000301297	2.04376e-17	4.77035e-13
3	46066793	ENSG00000172215.5	CXCR6	125860	180	206	0.145892	1.16154e-09	-0.257061	0.0416116	0.000278067	4.0486e-48	1.04078e-40
3	46066908	ENSG00000172215.5	CXCR6	125975	180	206	0.145892	1.16154e-09	-0.257061	0.0416116	0.000278067	4.0486e-48	1.04078e-40
3	46008273	ENSG00000172215.5	CXCR6	67340	181	205	0.145184	4.60902e-11	-0.277394	0.0414052	0.000278067	4.0486e-48	1.04078e-40
3	46127548	ENSG00000163817.15	SLC6A20	331013	119	128	0.0906516	9.20004e-05	0.229236	0.0582414	0.000233725	8.19745e-08	0.0003052
3	46127548	ENSG00000172215.5	CXCR6	186615	119	128	0.0906516	2.80752e-10	-0.309169	0.0482198	0.000278067	4.0486e-48	1.04078e-40
3	131358333	ENSG00000114670.13	NEK11	331478	488	670	0.474504	1.06122e-05	-0.140643	0.0316773	0.000254583	4.66686e-18	1.68718e-13
3	131319472	ENSG00000114670.13	NEK11	292617	487	668	0.473088	2.1368e-05	-0.135728	0.0316961	0.000254583	4.66686e-18	1.68718e-13
3	131333727	ENSG00000114670.13	NEK11	306872	489	671	0.475212	1.68109e-05	-0.137759	0.0317654	0.000254583	4.66686e-18	1.68718e-13
3	131336691	ENSG00000114670.13	NEK11	309836	489	671	0.475212	1.68109e-05	-0.137759	0.0317654	0.000254583	4.66686e-18	1.68718e-13
3	46131332	ENSG00000163817.15	SLC6A20	334797	119	128	0.0906516	9.20004e-05	0.229236	0.0582414	0.000233725	8.19745e-08	0.0003052
3	46131332	ENSG00000172215.5	CXCR6	190399	119	128	0.0906516	2.80752e-10	-0.309169	0.0482198	0.000278067	4.0486e-48	1.04078e-40
3	46131580	ENSG00000163817.15	SLC6A20	335045	119	128	0.0906516	9.20004e-05	0.229236	0.0582414	0.000233725	8.19745e-08	0.0003052
3	46131580	ENSG00000172215.5	CXCR6	190647	119	128	0.0906516	2.80752e-10	-0.309169	0.0482198	0.000278067	4.0486e-48	1.04078e-40
3	46131718	ENSG00000163817.15	SLC6A20	335183	119	128	0.0906516	9.20004e-05	0.229236	0.0582414	0.000233725	8.19745e-08	0.0003052
3	46131718	ENSG00000172215.5	CXCR6	190785	119	128	0.0906516	2.80752e-10	-0.309169	0.0482198	0.000278067	4.0486e-48	1.04078e-40
3	131338006	ENSG00000114670.13	NEK11	311151	486	667	0.475071	1.10899e-05	-0.141185	0.0318696	0.000254583	4.66686e-18	1.68718e-13
3	131337400	ENSG00000114670.13	NEK11	310545	503	686	0.485836	7.58978e-06	-0.142309	0.0315281	0.000254583	4.66686e-18	1.68718e-13
3	46072724	ENSG00000172215.5	CXCR6	131791	178	203	0.143768	6.85536e-10	-0.260058	0.0415071	0.000278067	4.0486e-48	1.04078e-40
3	46069589	ENSG00000172215.5	CXCR6	128656	179	204	0.144476	9.33367e-10	-0.257369	0.0414167	0.000278067	4.0486e-48	1.04078e-40
3	46070267	ENSG00000172215.5	CXCR6	129334	177	202	0.143059	7.95256e-10	-0.259617	0.0416	0.000278067	4.0486e-48	1.04078e-40
3	45875055	ENSG00000172215.5	CXCR6	-65878	230	252	0.17847	1.29237e-07	-0.196498	0.0367943	0.000278067	4.0486e-48	1.04078e-40
3	46081841	ENSG00000172215.5	CXCR6	140908	203	230	0.16289	4.93121e-07	-0.196887	0.0387464	0.000278067	4.0486e-48	1.04078e-40
3	131249337	ENSG00000114670.13	NEK11	222482	486	667	0.47238	1.84641e-05	-0.137068	0.031762	0.000254583	4.66686e-18	1.68718e-13
3	131255896	ENSG00000114670.13	NEK11	229041	485	664	0.470255	2.23473e-05	-0.135898	0.0318121	0.000254583	4.66686e-18	1.68718e-13
3	46042449	ENSG00000172215.5	CXCR6	101516	213	238	0.168555	3.16553e-10	-0.253934	0.039726	0.000278067	4.0486e-48	1.04078e-40
3	46132150	ENSG00000163817.15	SLC6A20	335615	128	136	0.0963173	4.5895e-05	0.233649	0.0569321	0.000233725	8.19745e-08	0.0003052
3	46132150	ENSG00000172215.5	CXCR6	191217	128	136	0.0963173	2.47614e-10	-0.303433	0.0471755	0.000278067	4.0486e-48	1.04078e-40
8	143478786	ENSG00000255050.1	RP11-661A12.9	-94704	38	39	0.0276204	3.75403e-06	-0.574884	0.123219	0.000170975	1.02863e-53	3.77356e-46
8	143478786	ENSG00000147813.15	NAPRT	-99571	38	39	0.0276204	1.73707e-13	-0.864574	0.114806	0.000151881	3.96718e-138	8.04163e-122
9	133263862	ENSG00000175164.13	ABO	-11352	471	575	0.407224	2.16125e-72	-0.744547	0.0362188	0.000102415	1.70307e-86	5.2264e-77
9	133266804	ENSG00000175164.13	ABO	-8410	473	576	0.407932	6.05767e-74	-0.75586	0.0362605	0.000102415	1.70307e-86	5.2264e-77
9	133267800	ENSG00000175164.13	ABO	-7414	473	576	0.407932	6.05767e-74	-0.75586	0.0362605	0.000102415	1.70307e-86	5.2264e-77
9	133267708	ENSG00000175164.13	ABO	-7506	473	576	0.407932	6.05767e-74	-0.75586	0.0362605	0.000102415	1.70307e-86	5.2264e-77
9	133266942	ENSG00000175164.13	ABO	-8272	473	576	0.407932	6.05767e-74	-0.75586	0.0362605	0.000102415	1.70307e-86	5.2264e-77
9	133269706	ENSG00000175164.13	ABO	-5508	473	576	0.407932	6.05767e-74	-0.75586	0.0362605	0.000102415	1.70307e-86	5.2264e-77
9	133267707	ENSG00000175164.13	ABO	-7507	473	576	0.407932	6.05767e-74	-0.75586	0.0362605	0.000102415	1.70307e-86	5.2264e-77
9	133261662	ENSG00000175164.13	ABO	-13552	449	541	0.383144	1.50389e-62	-0.711067	0.0380108	0.000102415	1.70307e-86	5.2264e-77
9	133261703	ENSG00000175164.13	ABO	-13511	447	536	0.379603	3.18848e-62	-0.712431	0.0382107	0.000102415	1.70307e-86	5.2264e-77
9	133269828	ENSG00000175164.13	ABO	-5386	454	544	0.385269	2.00573e-61	-0.713929	0.0386064	0.000102415	1.70307e-86	5.2264e-77
9	133266790	ENSG00000175164.13	ABO	-8424	453	543	0.384561	9.87563e-62	-0.714814	0.0385319	0.000102415	1.70307e-86	5.2264e-77
9	133267960	ENSG00000175164.13	ABO	-7254	453	543	0.384561	9.87563e-62	-0.714814	0.0385319	0.000102415	1.70307e-86	5.2264e-77
9	133257521	ENSG00000175164.13	ABO	-17693	441	532	0.376771	1.70307e-86	0.8026	0.034662	0.000102415	1.70307e-86	5.2264e-77
9	133269582	ENSG00000175164.13	ABO	-5632	453	543	0.384561	9.87563e-62	-0.714814	0.0385319	0.000102415	1.70307e-86	5.2264e-77
9	133270061	ENSG00000175164.13	ABO	-5153	453	543	0.384561	9.87563e-62	-0.714814	0.0385319	0.000102415	1.70307e-86	5.2264e-77
9	133269548	ENSG00000175164.13	ABO	-5666	453	543	0.384561	9.87563e-62	-0.714814	0.0385319	0.000102415	1.70307e-86	5.2264e-77
9	133270074	ENSG00000175164.13	ABO	-5140	452	542	0.383853	2.63283e-60	-0.707463	0.0387042	0.000102415	1.70307e-86	5.2264e-77
9	133269015	ENSG00000175164.13	ABO	-6199	453	543	0.384561	9.87563e-62	-0.714814	0.0385319	0.000102415	1.70307e-86	5.2264e-77
9	133269461	ENSG00000175164.13	ABO	-5753	453	543	0.384561	9.87563e-62	-0.714814	0.0385319	0.000102415	1.70307e-86	5.2264e-77
9	133268896	ENSG00000175164.13	ABO	-6318	453	543	0.384561	9.87563e-62	-0.714814	0.0385319	0.000102415	1.70307e-86	5.2264e-77
9	133268872	ENSG00000175164.13	ABO	-6342	453	543	0.384561	9.87563e-62	-0.714814	0.0385319	0.000102415	1.70307e-86	5.2264e-77
9	133268897	ENSG00000175164.13	ABO	-6317	453	543	0.384561	9.87563e-62	-0.714814	0.0385319	0.000102415	1.70307e-86	5.2264e-77
9	133268885	ENSG00000175164.13	ABO	-6329	453	543	0.384561	9.87563e-62	-0.714814	0.0385319	0.000102415	1.70307e-86	5.2264e-77
9	133268030	ENSG00000175164.13	ABO	-7184	452	542	0.383853	1.20495e-60	-0.709136	0.0386583	0.000102415	1.70307e-86	5.2264e-77
9	133270615	ENSG00000175164.13	ABO	-4599	453	543	0.384561	9.87563e-62	-0.714814	0.0385319	0.000102415	1.70307e-86	5.2264e-77
9	133271745	ENSG00000175164.13	ABO	-3469	450	539	0.381728	1.70397e-63	-0.72233	0.0382455	0.000102415	1.70307e-86	5.2264e-77
9	133270647	ENSG00000175164.13	ABO	-4567	453	543	0.384561	9.87563e-62	-0.714814	0.0385319	0.000102415	1.70307e-86	5.2264e-77
9	133270565	ENSG00000175164.13	ABO	-4649	453	543	0.384561	9.87563e-62	-0.714814	0.0385319	0.000102415	1.70307e-86	5.2264e-77
9	133270797	ENSG00000175164.13	ABO	-4417	453	543	0.384561	9.87563e-62	-0.714814	0.0385319	0.000102415	1.70307e-86	5.2264e-77
9	133271249	ENSG00000175164.13	ABO	-3965	453	543	0.384561	9.87563e-62	-0.714814	0.0385319	0.000102415	1.70307e-86	5.2264e-77
9	133270637	ENSG00000175164.13	ABO	-4577	453	543	0.384561	9.87563e-62	-0.714814	0.0385319	0.000102415	1.70307e-86	5.2264e-77
9	133273680	ENSG00000175164.13	ABO	-1534	459	556	0.393768	9.3501e-78	-0.769672	0.0357152	0.000102415	1.70307e-86	5.2264e-77
9	133273682	ENSG00000175164.13	ABO	-1532	459	556	0.393768	9.3501e-78	-0.769672	0.0357152	0.000102415	1.70307e-86	5.2264e-77
9	133272585	ENSG00000175164.13	ABO	-2629	469	583	0.41289	1.76833e-30	-0.489778	0.040477	0.000102415	1.70307e-86	5.2264e-77
9	133274084	ENSG00000175164.13	ABO	-1130	440	524	0.371105	2.59822e-64	-0.727883	0.0382262	0.000102415	1.70307e-86	5.2264e-77
9	133273813	ENSG00000175164.13	ABO	-1401	434	516	0.365439	2.01711e-66	-0.736178	0.0378694	0.000102415	1.70307e-86	5.2264e-77
9	133272816	ENSG00000175164.13	ABO	-2398	487	622	0.44051	9.80999e-23	-0.413688	0.0405509	0.000102415	1.70307e-86	5.2264e-77
9	133272287	ENSG00000175164.13	ABO	-2927	481	612	0.433428	3.33812e-23	-0.418289	0.0405201	0.000102415	1.70307e-86	5.2264e-77
9	133272620	ENSG00000175164.13	ABO	-2594	485	616	0.436261	1.7523e-22	-0.413572	0.0408023	0.000102415	1.70307e-86	5.2264e-77
9	133272138	ENSG00000175164.13	ABO	-3076	485	616	0.436261	1.7523e-22	-0.413572	0.0408023	0.000102415	1.70307e-86	5.2264e-77
9	133272408	ENSG00000175164.13	ABO	-2806	485	616	0.436261	1.7523e-22	-0.413572	0.0408023	0.000102415	1.70307e-86	5.2264e-77
9	133279871	ENSG00000175164.13	ABO	4657	490	632	0.447592	2.48441e-21	-0.398322	0.0405138	0.000102415	1.70307e-86	5.2264e-77
9	133272953	ENSG00000175164.13	ABO	-2261	485	616	0.436261	1.7523e-22	-0.413572	0.0408023	0.000102415	1.70307e-86	5.2264e-77
9	133272994	ENSG00000175164.13	ABO	-2220	485	616	0.436261	1.7523e-22	-0.413572	0.0408023	0.000102415	1.70307e-86	5.2264e-77
9	133273232	ENSG00000175164.13	ABO	-1982	485	616	0.436261	1.7523e-22	-0.413572	0.0408023	0.000102415	1.70307e-86	5.2264e-77
9	133273233	ENSG00000175164.13	ABO	-1981	485	616	0.436261	1.7523e-22	-0.413572	0.0408023	0.000102415	1.70307e-86	5.2264e-77
9	133271182	ENSG00000175164.13	ABO	-4032	338	385	0.272663	3.34505e-21	-0.456788	0.0466243	0.000102415	1.70307e-86	5.2264e-77
9	133372523	ENSG00000175164.13	ABO	97309	201	227	0.160765	2.08313e-07	0.293625	0.0559353	0.000102415	1.70307e-86	5.2264e-77
9	133372523	ENSG00000148290.9	SURF1	15847	201	227	0.160765	1.30289e-19	-0.382781	0.0408764	0.000116449	2.23096e-46	7.06685e-40
9	133279294	ENSG00000175164.13	ABO	4080	282	316	0.223796	9.02986e-22	-0.48994	0.0492468	0.000102415	1.70307e-86	5.2264e-77
9	133279294	ENSG00000148290.9	SURF1	-77382	282	316	0.223796	1.862e-09	0.239481	0.0392709	0.000116449	2.23096e-46	7.06685e-40
9	133370796	ENSG00000175164.13	ABO	95582	200	226	0.160057	2.39984e-07	0.292613	0.0560337	0.000102415	1.70307e-86	5.2264e-77
9	133370796	ENSG00000148290.9	SURF1	14120	200	226	0.160057	2.17543e-19	-0.381148	0.0409721	0.000116449	2.23096e-46	7.06685e-40
9	133278724	ENSG00000175164.13	ABO	3510	284	318	0.225212	2.15713e-22	-0.496173	0.0490659	0.000102415	1.70307e-86	5.2264e-77
9	133278724	ENSG00000148290.9	SURF1	-77952	284	318	0.225212	1.31228e-09	0.241317	0.0391929	0.000116449	2.23096e-46	7.06685e-40
9	133276354	ENSG00000175164.13	ABO	1140	286	320	0.226629	6.01625e-23	-0.503079	0.0490481	0.000102415	1.70307e-86	5.2264e-77
9	133276354	ENSG00000148290.9	SURF1	-80322	286	320	0.226629	6.61716e-10	0.245929	0.0392155	0.000116449	2.23096e-46	7.06685e-40
9	133278431	ENSG00000175164.13	ABO	3217	284	318	0.225212	2.15713e-22	-0.496173	0.0490659	0.000102415	1.70307e-86	5.2264e-77
9	133278431	ENSG00000148290.9	SURF1	-78245	284	318	0.225212	1.31228e-09	0.241317	0.0391929	0.000116449	2.23096e-46	7.06685e-40
9	133443675	ENSG00000175164.13	ABO	168461	247	283	0.200425	5.6315e-16	0.419674	0.05048	0.000102415	1.70307e-86	5.2264e-77
9	133443675	ENSG00000148290.9	SURF1	86999	247	283	0.200425	5.21117e-10	-0.24833	0.0393511	0.000116449	2.23096e-46	7.06685e-40
9	133274295	ENSG00000175164.13	ABO	-919	236	262	0.185552	1.02683e-16	0.459174	0.0537977	0.000102415	1.70307e-86	5.2264e-77
9	133274295	ENSG00000148290.9	SURF1	-82381	236	262	0.185552	2.00084e-09	-0.256435	0.0421351	0.000116449	2.23096e-46	7.06685e-40
9	133274293	ENSG00000175164.13	ABO	-921	236	262	0.185552	1.02683e-16	0.459174	0.0537977	0.000102415	1.70307e-86	5.2264e-77
9	133274293	ENSG00000148290.9	SURF1	-82383	236	262	0.185552	2.00084e-09	-0.256435	0.0421351	0.000116449	2.23096e-46	7.06685e-40
9	133402020	ENSG00000175164.13	ABO	126806	196	221	0.156516	1.43399e-07	0.301198	0.0566085	0.000102415	1.70307e-86	5.2264e-77
9	133402020	ENSG00000148290.9	SURF1	45344	196	221	0.156516	1.57134e-18	-0.376527	0.0415523	0.000116449	2.23096e-46	7.06685e-40
9	133274414	ENSG00000175164.13	ABO	-800	257	283	0.200425	2.28858e-18	-0.470415	0.0521806	0.000102415	1.70307e-86	5.2264e-77
9	133274414	ENSG00000148290.9	SURF1	-82262	257	283	0.200425	9.71807e-09	0.239551	0.0412103	0.000116449	2.23096e-46	7.06685e-40
9	133273983	ENSG00000175164.13	ABO	-1231	257	283	0.200425	2.28858e-18	-0.470415	0.0521806	0.000102415	1.70307e-86	5.2264e-77
9	133273983	ENSG00000148290.9	SURF1	-82693	257	283	0.200425	9.71807e-09	0.239551	0.0412103	0.000116449	2.23096e-46	7.06685e-40
9	133279427	ENSG00000175164.13	ABO	4213	254	280	0.1983	9.15814e-18	-0.461973	0.0522449	0.000102415	1.70307e-86	5.2264e-77
9	133279427	ENSG00000148290.9	SURF1	-77249	254	280	0.1983	1.61361e-08	0.235809	0.0412043	0.000116449	2.23096e-46	7.06685e-40
9	133263362	ENSG00000175164.13	ABO	-11852	241	267	0.189093	5.03584e-17	0.460313	0.0533595	0.000102415	1.70307e-86	5.2264e-77
9	133263362	ENSG00000148290.9	SURF1	-93314	241	267	0.189093	8.21764e-10	-0.260519	0.0417811	0.000116449	2.23096e-46	7.06685e-40
9	133266456	ENSG00000175164.13	ABO	-8758	257	283	0.200425	2.28858e-18	-0.470415	0.0521806	0.000102415	1.70307e-86	5.2264e-77
9	133266456	ENSG00000148290.9	SURF1	-90220	257	283	0.200425	9.71807e-09	0.239551	0.0412103	0.000116449	2.23096e-46	7.06685e-40
11	5667340	ENSG00000132256.18	TRIM5	-271279	127	131	0.0927762	0.000103495	-0.242668	0.0621124	0.000114544	4.41745e-28	3.71513e-23
11	5667915	ENSG00000132256.18	TRIM5	-270704	127	131	0.0927762	0.000103495	-0.242668	0.0621124	0.000114544	4.41745e-28	3.71513e-23
11	5662650	ENSG00000132256.18	TRIM5	-275969	149	154	0.109065	6.04008e-05	-0.234791	0.0581404	0.000114544	4.41745e-28	3.71513e-23
11	5662957	ENSG00000132256.18	TRIM5	-275662	166	172	0.121813	5.40413e-05	-0.228409	0.0561885	0.000114544	4.41745e-28	3.71513e-23
15	51814104	ENSG00000140280.13	LYSMD2	62544	480	604	0.427762	2.76775e-40	-0.422902	0.0296347	0.000329137	2.09832e-68	1.96501e-59
15	51814104	ENSG00000128872.9	TMOD2	62518	480	604	0.427762	4.80124e-08	0.12109	0.0219155	0.000366591	1.04253e-11	6.21932e-08
15	51749105	ENSG00000140280.13	LYSMD2	-2455	436	538	0.38156	3.65949e-32	0.38247	0.0306269	0.000329137	2.09832e-68	1.96501e-59
18	79959066	ENSG00000226742.3	HSBP1L1	-5495	385	467	0.332621	6.66794e-06	0.162783	0.0358395	0.000283353	4.84312e-55	6.1222e-47
18	79959066	ENSG00000261126.7	RBFADN	-87834	385	467	0.332621	6.64924e-05	0.146555	0.0365005	0.000256743	1.41719e-59	4.92124e-51
18	79959066	ENSG00000178184.15	PARD6G	-288480	385	467	0.332621	4.43621e-07	0.184545	0.0361692	0.000273026	2.63408e-11	1.29522e-07
18	79879585	ENSG00000226742.3	HSBP1L1	-84976	498	651	0.461048	1.98495e-06	-0.167108	0.0348182	0.000283353	4.84312e-55	6.1222e-47
18	79879585	ENSG00000141759.14	TXNL4A	-154364	498	651	0.461048	6.1017e-05	-0.076698	0.0190039	0.000276637	3.77779e-42	1.48782e-35
18	79879585	ENSG00000101546.12	RBFA	-154773	498	651	0.461048	1.33435e-05	0.117856	0.0268539	0.000279676	8.46086e-45	5.93914e-38
18	79879585	ENSG00000261126.7	RBFADN	-167315	498	651	0.461048	3.29133e-09	-0.210012	0.0349954	0.000256743	1.41719e-59	4.92124e-51
18	79876451	ENSG00000226742.3	HSBP1L1	-88110	498	652	0.461756	2.44765e-06	-0.165048	0.0347048	0.000283353	4.84312e-55	6.1222e-47
18	79876451	ENSG00000141759.14	TXNL4A	-157498	498	652	0.461756	7.86562e-05	-0.0752872	0.0189432	0.000276637	3.77779e-42	1.48782e-35
18	79876451	ENSG00000101546.12	RBFA	-157907	498	652	0.461756	1.13412e-05	0.118378	0.0267515	0.000279676	8.46086e-45	5.93914e-38
18	79876451	ENSG00000261126.7	RBFADN	-170449	498	652	0.461756	6.36099e-09	-0.205496	0.0349057	0.000256743	1.41719e-59	4.92124e-51
18	79880207	ENSG00000226742.3	HSBP1L1	-84354	494	648	0.458924	2.39626e-06	-0.164565	0.0345709	0.000283353	4.84312e-55	6.1222e-47
18	79880207	ENSG00000141759.14	TXNL4A	-153742	494	648	0.458924	0.000147891	-0.0721099	0.0188884	0.000276637	3.77779e-42	1.48782e-35
18	79880207	ENSG00000101546.12	RBFA	-154151	494	648	0.458924	8.88472e-05	0.105442	0.0267312	0.000279676	8.46086e-45	5.93914e-38
18	79880207	ENSG00000261126.7	RBFADN	-166693	494	648	0.458924	1.63515e-08	-0.199203	0.0348223	0.000256743	1.41719e-59	4.92124e-51
19	56390251	ENSG00000267454.5	ZNF582-AS1	-3405	509	676	0.478754	2.28794e-17	-0.312409	0.0357979	8.49097e-05	7.30551e-18	2.0021e-13
19	56390251	ENSG00000198046.11	ZNF667	-86867	509	676	0.478754	9.03615e-05	-0.152765	0.0387691	9.4105e-05	2.0676e-27	1.24531e-22
19	56408979	ENSG00000267454.5	ZNF582-AS1	15323	500	664	0.470255	1.27287e-14	-0.279898	0.0354511	8.49097e-05	7.30551e-18	2.0021e-13
19	56427683	ENSG00000267454.5	ZNF582-AS1	34027	518	706	0.5	9.91647e-16	-0.290775	0.0352925	8.49097e-05	7.30551e-18	2.0021e-13
19	56392782	ENSG00000267454.5	ZNF582-AS1	-874	508	676	0.478754	9.59875e-18	-0.314605	0.0356027	8.49097e-05	7.30551e-18	2.0021e-13
19	56392782	ENSG00000198046.11	ZNF667	-84336	508	676	0.478754	8.57436e-05	-0.152623	0.0386068	9.4105e-05	2.0676e-27	1.24531e-22
19	56425228	ENSG00000267454.5	ZNF582-AS1	31572	517	702	0.497167	2.24125e-15	-0.287412	0.0353501	8.49097e-05	7.30551e-18	2.0021e-13
19	56425453	ENSG00000267454.5	ZNF582-AS1	31797	517	705	0.499292	1.04672e-15	-0.289938	0.0352216	8.49097e-05	7.30551e-18	2.0021e-13
19	56433737	ENSG00000267454.5	ZNF582-AS1	40081	518	706	0.5	1.92566e-15	-0.288627	0.0354112	8.49097e-05	7.30551e-18	2.0021e-13
19	56421916	ENSG00000267454.5	ZNF582-AS1	28260	506	672	0.475921	6.25997e-16	-0.292525	0.0352451	8.49097e-05	7.30551e-18	2.0021e-13
19	56417581	ENSG00000267454.5	ZNF582-AS1	23925	497	657	0.465297	4.1093e-15	-0.285886	0.0355182	8.49097e-05	7.30551e-18	2.0021e-13
19	56420303	ENSG00000267454.5	ZNF582-AS1	26647	505	670	0.474504	5.49579e-16	-0.293211	0.035255	8.49097e-05	7.30551e-18	2.0021e-13
19	56415421	ENSG00000267454.5	ZNF582-AS1	21765	497	657	0.465297	4.1093e-15	-0.285886	0.0355182	8.49097e-05	7.30551e-18	2.0021e-13
19	56415420	ENSG00000267454.5	ZNF582-AS1	21764	497	657	0.465297	4.1093e-15	-0.285886	0.0355182	8.49097e-05	7.30551e-18	2.0021e-13
19	56416752	ENSG00000267454.5	ZNF582-AS1	23096	497	657	0.465297	4.1093e-15	-0.285886	0.0355182	8.49097e-05	7.30551e-18	2.0021e-13
19	56431206	ENSG00000267454.5	ZNF582-AS1	37550	496	654	0.463173	7.10699e-15	-0.284677	0.0356969	8.49097e-05	7.30551e-18	2.0021e-13
19	56430853	ENSG00000267454.5	ZNF582-AS1	37197	496	654	0.463173	7.10699e-15	-0.284677	0.0356969	8.49097e-05	7.30551e-18	2.0021e-13
19	56430650	ENSG00000267454.5	ZNF582-AS1	36994	496	654	0.463173	7.10699e-15	-0.284677	0.0356969	8.49097e-05	7.30551e-18	2.0021e-13
19	56430360	ENSG00000267454.5	ZNF582-AS1	36704	496	655	0.463881	5.00855e-15	-0.285904	0.0356387	8.49097e-05	7.30551e-18	2.0021e-13
19	56428202	ENSG00000267454.5	ZNF582-AS1	34546	496	654	0.463173	7.10699e-15	-0.284677	0.0356969	8.49097e-05	7.30551e-18	2.0021e-13
19	56472909	ENSG00000267454.5	ZNF582-AS1	79253	465	603	0.427054	4.67251e-07	0.188924	0.0371018	8.49097e-05	7.30551e-18	2.0021e-13
19	56473006	ENSG00000267454.5	ZNF582-AS1	79350	465	603	0.427054	4.67251e-07	0.188924	0.0371018	8.49097e-05	7.30551e-18	2.0021e-13
19	56474027	ENSG00000267454.5	ZNF582-AS1	80371	465	603	0.427054	4.67251e-07	0.188924	0.0371018	8.49097e-05	7.30551e-18	2.0021e-13
19	56433019	ENSG00000267454.5	ZNF582-AS1	39363	495	654	0.463173	7.27154e-15	-0.284355	0.0356704	8.49097e-05	7.30551e-18	2.0021e-13
19	56472523	ENSG00000267454.5	ZNF582-AS1	78867	465	603	0.427054	4.67251e-07	0.188924	0.0371018	8.49097e-05	7.30551e-18	2.0021e-13
19	56428384	ENSG00000267454.5	ZNF582-AS1	34728	496	654	0.463173	7.10699e-15	-0.284677	0.0356969	8.49097e-05	7.30551e-18	2.0021e-13
20	3437902	ENSG00000125877.12	ITPA	229034	381	462	0.327195	3.68051e-05	0.102553	0.0246753	0.000122097	1.07629e-74	1.25143e-66
22	42469004	ENSG00000184983.9	NDUFA6	378074	161	179	0.126771	6.38191e-08	0.151362	0.0276576	0.000291104	1.21881e-71	1.33084e-60
22	42469005	ENSG00000184983.9	NDUFA6	378075	161	179	0.126771	6.38191e-08	0.151362	0.0276576	0.000291104	1.21881e-71	1.33084e-60
