# Supplementary material for: Identification of biological correlates associated with respiratory failure in COVID-19
Source: BMC Med Genomics. 2020 Dec 11;13:186. doi: 10.1186/s12920-020-00839-1 (PMC7729705; doi:10.1186/s12920-020-00839-1)
Supplement: Supplementary file 4 — Additional file 4. SNPs with eQTL associations in multiple tissues. [file 12920_2020_839_MOESM4_ESM.xlsx]

## Sheet: eqtl tissues
chr	pos	genes	no. of tissues	lung	atrial appendage	left ventricle	aorta	coronary artery	skeletal muscle
19	56390251	ZNF582-AS1,ZNF667,ZNF667-AS1	6	v	v	v	v	v	v
19	56392782	ZNF582-AS1,ZNF667,ZNF667-AS1	6	v	v	v	v	v	v
19	56408979	ZNF582-AS1,ZNF667-AS1	6	v	v	v	v	v	v
19	56415420	ZNF582-AS1,ZNF667-AS1	6	v	v	v	v	v	v
19	56415421	ZNF582-AS1,ZNF667-AS1	6	v	v	v	v	v	v
19	56416752	ZNF582-AS1,ZNF667-AS1	6	v	v	v	v	v	v
19	56417581	ZNF582-AS1,ZNF667-AS1	6	v	v	v	v	v	v
19	56420303	ZNF582-AS1,ZNF667,ZNF667-AS1	6	v	v	v	v	v	v
19	56421916	ZNF582-AS1,ZNF667,ZNF667-AS1	6	v	v	v	v	v	v
19	56425228	ZNF582-AS1,ZNF667,ZNF667-AS1	6	v	v	v	v	v	v
19	56425453	ZNF582-AS1,ZNF667,ZNF667-AS1	6	v	v	v	v	v	v
19	56427683	ZNF582-AS1,ZNF667,ZNF667-AS1	6	v	v	v	v	v	v
19	56428202	ZNF582-AS1,ZNF667-AS1	6	v	v	v	v	v	v
19	56428384	ZNF582-AS1,ZNF667-AS1	6	v	v	v	v	v	v
19	56430360	ZNF582-AS1,ZNF667-AS1	6	v	v	v	v	v	v
19	56430650	ZNF582-AS1,ZNF667-AS1	6	v	v	v	v	v	v
19	56430853	ZNF582-AS1,ZNF667-AS1	6	v	v	v	v	v	v
19	56431206	ZNF582-AS1,ZNF667-AS1	6	v	v	v	v	v	v
19	56433019	ZNF582-AS1,ZNF667-AS1	6	v	v	v	v	v	v
19	56433737	ZNF582-AS1,ZNF667,ZNF667-AS1	6	v	v	v	v	v	v
19	56472523	ZNF582-AS1,ZNF667,ZNF667-AS1	6	v	v	v	v	v	v
19	56472909	ZNF582-AS1,ZNF667,ZNF667-AS1	6	v	v	v	v	v	v
19	56473006	ZNF582-AS1,ZNF667,ZNF667-AS1	6	v	v	v	v	v	v
19	56474027	ZNF582-AS1,ZNF667,ZNF667-AS1	6	v	v	v	v	v	v
9	133257521	ABO	6	v	v	v	v	v	v
9	133263862	ABO,LCN1P1	6	v	v	v	v	v	v
9	133266804	ABO,LCN1P1	6	v	v	v	v	v	v
9	133266942	ABO,LCN1P1	6	v	v	v	v	v	v
9	133267707	ABO,LCN1P1	6	v	v	v	v	v	v
9	133267708	ABO,LCN1P1	6	v	v	v	v	v	v
9	133267800	ABO,LCN1P1	6	v	v	v	v	v	v
9	133269706	ABO,LCN1P1	6	v	v	v	v	v	v
9	133271745	ABO,LCN1P1	6	v	v	v	v	v	v
9	133272585	ABO	6	v	v	v	v	v	v
9	133273680	ABO	6	v	v	v	v	v	v
9	133273682	ABO	6	v	v	v	v	v	v
9	133273813	ABO	6	v	v	v	v	v	v
9	133274084	ABO	6	v	v	v	v	v	v
9	133370796	ABO,SURF1	6	v	v	v	v	v	v
9	133372523	ABO,SURF1	6	v	v	v	v	v	v
9	133402020	ABO,SURF1	6	v	v	v	v	v	v
18	79876451	HSBP1L1,PQLC1,RBFA,RBFADN,TXNL4A	5	v	v	v	v		v
18	79879585	HSBP1L1,PQLC1,RBFA,RBFADN,TXNL4A	5	v	v	v	v		v
18	79880207	HSBP1L1,PQLC1,RBFA,RBFADN,TXNL4A	5	v	v	v	v		v
9	133261662	ABO,LCN1P1	5	v	v	v		v	v
9	133261703	ABO,LCN1P1	5	v	v	v		v	v
9	133263362	ABO,SURF1	5	v	v	v		v	v
9	133266456	ABO,SURF1	5	v	v	v		v	v
9	133266790	ABO,LCN1P1	5	v	v	v		v	v
9	133267960	ABO,LCN1P1	5	v	v	v		v	v
9	133268030	ABO,LCN1P1	5	v	v	v		v	v
9	133268872	ABO,LCN1P1	5	v	v	v		v	v
9	133268885	ABO,LCN1P1	5	v	v	v		v	v
9	133268896	ABO,LCN1P1	5	v	v	v		v	v
9	133268897	ABO,LCN1P1	5	v	v	v		v	v
9	133269015	ABO,LCN1P1	5	v	v	v		v	v
9	133269461	ABO,LCN1P1	5	v	v	v		v	v
9	133269548	ABO,LCN1P1	5	v	v	v		v	v
9	133269582	ABO,LCN1P1	5	v	v	v		v	v
9	133269828	ABO,LCN1P1	5	v	v	v		v	v
9	133270061	ABO,LCN1P1	5	v	v	v		v	v
9	133270074	ABO,LCN1P1	5	v	v	v		v	v
9	133270565	ABO,LCN1P1	5	v	v	v		v	v
9	133270615	ABO,LCN1P1	5	v	v	v		v	v
9	133270637	ABO,LCN1P1	5	v	v	v		v	v
9	133270647	ABO,LCN1P1	5	v	v	v		v	v
9	133270797	ABO,LCN1P1	5	v	v	v		v	v
9	133271182	ABO,SURF1	5	v	v	v		v	v
9	133271249	ABO,LCN1P1	5	v	v	v		v	v
9	133272138	ABO	5	v	v	v		v	v
9	133272287	ABO	5	v	v	v		v	v
9	133272408	ABO	5	v	v	v		v	v
9	133272620	ABO	5	v	v	v		v	v
9	133272816	ABO	5	v	v	v		v	v
9	133272953	ABO	5	v	v	v		v	v
9	133272994	ABO	5	v	v	v		v	v
9	133273232	ABO	5	v	v	v		v	v
9	133273233	ABO	5	v	v	v		v	v
9	133273983	ABO,SURF1	5	v	v	v		v	v
9	133274293	ABO,SURF1	5	v	v	v		v	v
9	133274295	ABO,SURF1	5	v	v	v		v	v
9	133274414	ABO,SURF1	5	v	v	v		v	v
9	133276354	ABO,SURF1	5	v	v	v		v	v
9	133278431	ABO,SURF1	5	v	v	v		v	v
9	133278724	ABO,SURF1	5	v	v	v		v	v
9	133279294	ABO,SURF1	5	v	v	v		v	v
9	133279427	ABO,SURF1	5	v	v	v		v	v
9	133279871	ABO	5	v	v	v		v	v
9	133443675	ABO,SURF1	5	v	v	v		v	v
15	51749105	LYSMD2,MYO5A,TMOD2,TMOD3	4	v		v	v		v
15	51814104	LYSMD2,TMOD2,TMOD3	4		v	v	v		v
18	79959066	HSBP1L1,PARD6G,PQLC1,RBFADN	4	v	v	v			v
2	15653780	DDX1	4	v	v	v	v
8	143478786	NAPRT,RP11-661A12.9	4	v		v	v		v
2	15584186	DDX1	3	v		v	v
2	15586369	DDX1	3	v		v	v
2	15586997	DDX1	3	v		v	v
2	15593845	DDX1	3	v		v	v
2	15594674	DDX1	3	v		v	v
2	15595524	DDX1	3	v		v	v
2	15596573	DDX1	3	v		v	v
2	15604860	DDX1	3	v		v	v
2	15606096	DDX1	3	v		v	v
2	15609200	DDX1	3	v		v	v
2	15610007	DDX1	3	v		v	v
2	15612908	DDX1	3	v		v	v
2	15613155	DDX1	3	v		v	v
2	15615498	DDX1	3	v		v	v
2	15618488	DDX1	3	v		v	v
2	15618674	DDX1	3	v		v	v
2	15621842	DDX1	3	v		v	v
2	15623936	DDX1	3	v		v	v
2	15624494	DDX1	3	v		v	v
2	15624914	DDX1	3	v		v	v
2	15625227	DDX1	3	v		v	v
2	15627828	DDX1	3	v		v	v
2	15629483	DDX1	3	v		v	v
2	15638176	DDX1	3	v		v	v
2	15642467	DDX1	3	v		v	v
2	15642631	DDX1	3	v		v	v
2	15643012	DDX1	3	v		v	v
2	15646936	DDX1	3	v		v	v
2	15647733	DDX1	3	v		v	v
2	15648378	DDX1	3	v		v	v
2	15649443	DDX1	3	v		v	v
2	15649857	DDX1	3	v		v	v
2	15650052	DDX1	3	v		v	v
2	15650056	DDX1	3	v		v	v
2	15650440	DDX1	3	v		v	v
2	15650454	DDX1	3	v		v	v
2	15650572	DDX1	3	v		v	v
2	15651223	DDX1	3	v		v	v
2	15651602	DDX1	3	v		v	v
2	15652128	DDX1	3	v		v	v
2	15652384	DDX1	3	v		v	v
2	15652485	DDX1	3	v		v	v
2	15652927	DDX1	3	v		v	v
2	15652990	DDX1	3	v		v	v
2	15653088	DDX1	3	v		v	v
2	15653095	DDX1	3	v		v	v
2	15653525	DDX1	3	v		v	v
2	15654457	DDX1	3	v		v	v
2	15654550	DDX1	3	v		v	v
2	15654931	DDX1	3	v		v	v
2	15655655	DDX1	3	v		v	v
2	15657078	DDX1	3	v		v	v
2	15657801	DDX1	3	v		v	v
2	15659856	DDX1	3	v		v	v
3	46066793	CCR5,CXCR6,RP11-24F11.2	3	v	v				v
3	46066908	CCR5,CXCR6,RP11-24F11.2	3	v	v				v
3	46069589	CCR5,CXCR6,RP11-24F11.2	3	v	v				v
3	46070267	CCR5,CXCR6,RP11-24F11.2	3	v	v				v
3	46072724	CCR5,CXCR6,RP11-24F11.2	3	v	v				v
11	5667340	TRIM5,TRIM6	2	v					v
11	5667915	TRIM5,TRIM6	2	v					v
12	62028786	FAM19A2	2	v			v
12	62037992	FAM19A2	2	v			v
12	62042165	FAM19A2	2	v			v
12	62070198	FAM19A2	2	v			v
12	62072129	FAM19A2	2	v			v
12	62072981	FAM19A2	2	v			v
12	62074403	FAM19A2	2	v			v
12	62075677	FAM19A2	2	v			v
12	62077116	FAM19A2	2	v			v
12	62077677	FAM19A2	2	v			v
12	62078790	FAM19A2	2	v			v
16	74902133	WDR59	2		v	v
16	74902638	WDR59	2		v	v
16	74902646	WDR59	2		v	v
16	74903673	WDR59	2		v	v
16	74903745	WDR59	2		v	v
16	74903930	WDR59	2		v	v
16	74904185	WDR59	2		v	v
16	74904377	WDR59	2		v	v
16	74904646	WDR59	2		v	v
16	74904845	WDR59	2		v	v
16	74905191	WDR59	2		v	v
16	74908497	WDR59	2		v	v
19	4717660	DPP9	2	v			v
19	4719431	DPP9	2	v			v
19	4719473	DPP9	2	v			v
19	4723658	DPP9	2	v			v
20	3437902	ITPA	2	v					v
22	42469004	NDUFA6	2				v		v
22	42469005	NDUFA6	2				v		v
2	15658661	DDX1	2			v	v
2	15660004	DDX1	2			v	v
2	15660317	DDX1	2			v	v
2	15660597	DDX1	2			v	v
2	15662227	DDX1	2			v	v
2	15663000	DDX1	2			v	v
2	15663460	DDX1	2			v	v
2	15663516	DDX1	2			v	v
2	15664270	DDX1	2			v	v
2	15664332	DDX1	2			v	v
3	45873093	CXCR6,SLC6A20	2				v		v
3	45875055	CXCR6	2				v		v
3	45875294	CXCR6,SLC6A20	2				v		v
3	45876723	CXCR6,SLC6A20	2				v		v
3	45878806	CXCR6,SLC6A20	2				v		v
3	45887277	CXCR6,SLC6A20	2				v		v
3	45890915	CXCR6,SLC6A20	2				v		v
3	45895453	CXCR6,SLC6A20	2				v		v
3	45897524	CXCR6,SLC6A20	2				v		v
3	45898310	CXCR6,SLC6A20	2				v		v
3	45903640	CXCR6,SLC6A20	2				v		v
3	45905526	CXCR6,SLC6A20	2				v		v
3	45912847	CXCR6,SLC6A20	2				v		v
3	45918928	CXCR6,SLC6A20	2				v		v
3	45919154	CXCR6,SLC6A20	2				v		v
3	45919208	CXCR6,SLC6A20	2				v		v
3	45921111	CXCR6,SLC6A20	2				v		v
3	45926308	CXCR6,SLC6A20	2				v		v
3	45926551	CXCR6,SLC6A20	2				v		v
3	45928899	CXCR6,SLC6A20	2				v		v
3	45929452	CXCR6,SLC6A20	2				v		v
3	45932600	CXCR6,SLC6A20	2				v		v
3	45933951	CXCR6,SLC6A20	2				v		v
3	45935170	CXCR6,SLC6A20	2				v		v
3	45936318	CXCR6,SLC6A20	2				v		v
3	45939679	CXCR6,SLC6A20	2				v		v
3	45941984	CXCR6,SLC6A20	2				v		v
3	45943855	CXCR6	2				v		v
3	45948381	CXCR6,SLC6A20	2				v		v
3	45948429	CXCR6,SLC6A20	2				v		v
3	45952153	CXCR6,SLC6A20	2				v		v
3	45952713	CXCR6,SLC6A20	2				v		v
3	45954256	CXCR6,SLC6A20	2				v		v
3	45955009	CXCR6,SLC6A20	2				v		v
3	45955771	CXCR6,SLC6A20	2				v		v
3	45956014	CXCR6,SLC6A20	2				v		v
3	45956566	CXCR6,SLC6A20	2				v		v
3	45957717	CXCR6,SLC6A20	2				v		v
3	45959236	CXCR6,SLC6A20	2				v		v
3	45959378	CXCR6,SLC6A20	2				v		v
3	45959735	CXCR6,SLC6A20	2				v		v
3	45959875	CXCR6,SLC6A20	2				v		v
3	45960228	CXCR6,SLC6A20	2				v		v
3	45961471	CXCR6,SLC6A20	2				v		v
3	45962004	CXCR6,SLC6A20	2				v		v
3	45962045	CXCR6,SLC6A20	2				v		v
3	45964747	CXCR6,SLC6A20	2				v		v
3	45964777	CXCR6,SLC6A20	2				v		v
3	45964849	CXCR6,SLC6A20	2				v		v
3	45965996	CXCR6,SLC6A20	2				v		v
3	45966331	CXCR6,SLC6A20	2				v		v
3	45966333	CXCR6,SLC6A20	2				v		v
3	45966595	CXCR6,SLC6A20	2				v		v
3	45967995	CXCR6,SLC6A20	2				v		v
3	45968515	CXCR6,SLC6A20	2				v		v
3	45969944	CXCR6,SLC6A20	2				v		v
3	45970787	CXCR6,SLC6A20	2				v		v
3	45970883	CXCR6,SLC6A20	2				v		v
3	45970899	CXCR6,SLC6A20	2				v		v
3	45971050	CXCR6,SLC6A20	2				v		v
3	45972340	CXCR6,SLC6A20	2				v		v
3	45973053	CXCR6,SLC6A20	2				v		v
3	45974077	CXCR6,SLC6A20	2				v		v
3	45974441	CXCR6,SLC6A20	2				v		v
3	45976852	CXCR6,SLC6A20	2				v		v
3	45981341	CXCR6,SLC6A20	2				v		v
3	45983037	CXCR6,SLC6A20	2				v		v
3	45983556	CXCR6,SLC6A20	2				v		v
3	45987606	CXCR6,SLC6A20	2				v		v
3	45993605	CXCR6,SLC6A20	2				v		v
3	45995029	CXCR6,SLC6A20	2				v		v
3	45997568	CXCR6,SLC6A20	2				v		v
3	45998376	CXCR6,SLC6A20	2				v		v
3	46000345	CXCR6,SLC6A20	2				v		v
3	46004967	CXCR6,SLC6A20	2				v		v
3	46006166	CXCR6,SLC6A20	2				v		v
3	46008272	CXCR6,SLC6A20	2				v		v
3	46008273	CXCR6,RP11-24F11.2	2		v				v
3	46012089	CXCR6,SLC6A20	2				v		v
3	46012476	CXCR6,SLC6A20	2				v		v
3	46014224	CXCR6,SLC6A20	2				v		v
3	46014681	CXCR6,SLC6A20	2				v		v
3	46017416	CXCR6,SLC6A20	2				v		v
3	46017757	CXCR6,SLC6A20	2				v		v
3	46019726	CXCR6,SLC6A20	2				v		v
3	46023134	CXCR6,SLC6A20	2				v		v
3	46026015	CXCR6,SLC6A20	2				v		v
3	46027343	CXCR6,SLC6A20	2				v		v
3	46029589	CXCR6,SLC6A20	2				v		v
3	46031027	CXCR6,SLC6A20	2				v		v
3	46039814	CXCR6,SLC6A20	2				v		v
3	46042449	CCR5,CXCR6	2	v					v
3	46046500	CXCR6,SLC6A20	2				v		v
3	46052571	CXCR6,SLC6A20	2				v		v
3	46053612	CXCR6,SLC6A20	2				v		v
3	46054551	CXCR6,SLC6A20	2				v		v
3	46055306	CXCR6,SLC6A20	2				v		v
3	46057034	CXCR6,SLC6A20	2				v		v
3	46057662	CXCR6,SLC6A20	2				v		v
3	46058646	CXCR6,SLC6A20	2				v		v
3	46058999	CXCR6,SLC6A20	2				v		v
3	46059974	CXCR6,SLC6A20	2				v		v
3	46060681	CXCR6,SLC6A20	2				v		v
3	46062188	CXCR6,SLC6A20	2				v		v
3	46066006	CXCR6,SLC6A20	2				v		v
3	46066109	CXCR6,SLC6A20	2				v		v
3	46069721	CXCR6,SLC6A20	2				v		v
3	46074518	CXCR6,SLC6A20	2				v		v
3	46075604	CXCR6,SLC6A20	2				v		v
3	46076468	CXCR6,SLC6A20	2				v		v
3	46079025	CXCR6,SLC6A20	2				v		v
3	46081551	CXCR6,SLC6A20	2				v		v
3	46081563	CXCR6,SLC6A20	2				v		v
3	46081841	CCR5,CXCR6	2	v					v
3	46082926	CXCR6,SLC6A20	2				v		v
3	46086065	CXCR6,SLC6A20	2				v		v
3	46087050	CXCR6,SLC6A20	2				v		v
3	46087217	CXCR6,SLC6A20	2				v		v
3	46087221	CXCR6,SLC6A20	2				v		v
3	46089733	CXCR6,SLC6A20	2				v		v
3	46094198	CXCR6,SLC6A20	2				v		v
3	46094946	CXCR6,SLC6A20	2				v		v
3	46096615	CXCR6,SLC6A20	2				v		v
3	46096963	CXCR6,SLC6A20	2				v		v
3	46097350	CXCR6,SLC6A20	2				v		v
3	46098581	CXCR6,SLC6A20	2				v		v
3	46100972	CXCR6,SLC6A20	2				v		v
3	46101695	CXCR6,SLC6A20	2				v		v
3	46103489	CXCR6,SLC6A20	2				v		v
3	46104822	CXCR6,SLC6A20	2				v		v
3	46106012	CXCR6,SLC6A20	2				v		v
3	46112780	CXCR6,SLC6A20	2				v		v
3	46112965	CXCR6,SLC6A20	2				v		v
3	46127548	CXCR6,SLC6A20	2				v		v
3	46129405	CXCR6,SLC6A20	2				v		v
3	46131332	CXCR6,SLC6A20	2				v		v
3	46131580	CXCR6,SLC6A20	2				v		v
3	46131718	CXCR6,SLC6A20	2				v		v
